# Supplementary material for: Nucleolus association of chromosomal domains is largely maintained in cellular senescence despite massive nuclear reorganisation
Source: PLoS One. 2017 Jun 2;12(6):e0178821. doi: 10.1371/journal.pone.0178821 (PMC5456395; doi:10.1371/journal.pone.0178821)
Supplement: S1 Table — (XLSX) [file pone.0178821.s014.xlsx]

## Sheet: IMR90&HeLa NADs (hg19)
IMR90 NADs (hg19)				HeLa 'top NADs' (hg19)
CHR	START	END		CHR	START	END
chr1	2511230	2578667		chr1	144167643	144222643
chr1	2703754	3390216		chr1	145242643	145475643
chr1	3996166	6042555		chr1	152177264	153339878
chr1	11383246	11685851		chr1	228744377	228780377
chr1	12711230	12919995		chr2	91615273	92292644
chr1	13776016	14043816		chr2	95335273	95602273
chr1	14154876	15234003		chr2	104413568	117827284
chr1	18026175	19189294		chr2	130723530	130869530
chr1	29670915	29875637		chr2	132322530	133118530
chr1	30208925	31154431		chr3	75398310	76011229
chr1	33987864	35325589		chr3	90304818	90498771
chr1	35369016	35399918		chr3	93511125	93573804
chr1	36971329	37907485		chr4	10192	378956
chr1	38538031	39265407		chr4	3573966	3630412
chr1	42533067	42588176		chr4	9325902	9368902
chr1	42989859	43069577		chr4	132586948	132899505
chr1	47213604	47682289		chr4	190519264	190681914
chr1	47916048	50862921		chr4	190797006	191028559
chr1	57390975	57908128		chr5	1859521	4628284
chr1	57957341	58964120		chr5	33398243	34355143
chr1	60275424	61491196		chr5	43015243	46401992
chr1	61780789	62125890		chr5	49458098	49501795
chr1	62331788	62852409		chr5	68680244	70562144
chr1	63326363	63773392		chr6	39329756	40785972
chr1	64753212	64903432		chr6	56965041	58779751
chr1	65530371	65880197		chr6	61892148	63898041
chr1	66021607	66152413		chr7	53189506	53232506
chr1	66506768	66609597		chr7	56201272	58014817
chr1	68985564	70452014		chr7	61056058	65140565
chr1	70954284	71536028		chr7	66869046	72074658
chr1	71579662	72025577		chr8	43025843	43774799
chr1	72161885	72559795		chr8	46899834	47849835
chr1	72796836	76178105		chr9	41928945	42597004
chr1	76313411	76381665		chr10	35973994	39153970
chr1	76618401	77515881		chr10	127578865	127616441
chr1	80573460	80817318		chr10	135492010	135498910
chr1	81038157	81292488		chr11	54799680	56574825
chr1	82455230	84317195		chr12	34258863	34840128
chr1	86987168	87110995		chr12	37863893	38701343
chr1	88617919	89080734		chr13	19028000	20145762
chr1	89570664	89980137		chr14	19011282	20730256
chr1	90516677	91325846		chr14	25780391	26524077
chr1	91501410	91921019		chr14	46405443	49461691
chr1	95735721	96635122		chr14	106416479	106454203
chr1	98996957	99069496		chr15	31850413	32606519
chr1	99263147	99326721		chr15	33575249	34012711
chr1	99503773	99643812		chr15	45994073	47431580
chr1	99790894	99861723		chr16	32093499	35273998
chr1	101814426	103784603		chr16	46425499	46510499
chr1	103914208	104161058		chr17	10121871	11853166
chr1	104304346	108671676		chr17	31069769	32382191
chr1	108853562	108912453		chr18	14157000	15403928
chr1	110778002	110830614		chr19	200000	227000
chr1	111036460	111633125		chr19	19857965	24583356
chr1	111796189	111927564		chr19	27739527	29414581
chr1	112353268	112890151		chr19	36739607	38370710
chr1	113730646	113893381		chr19	43158160	43772160
chr1	114578125	114815266		chr19	56920737	57514534
chr1	115343146	115613808		chr20	25839526	26314721
chr1	116267554	116886462		chr20	29429339	29648954
chr1	116992839	117044434		chr20	29805310	30048847
chr1	117108968	117583367		chr20	40429204	42041803
chr1	117752205	117821282		chr20	58960382	60141756
chr1	118513441	119619265		chr21	10703133	11146129
chr1	119732284	120114922		chr21	14340666	15677029
chr1	121150380	121350167		chr21	24959538	26784448
chr1	146497604	146591916		chr22	16076000	16526372
chr1	146791342	146996599		chr22	16862000	18001408
chr1	147140255	147396743		chr22	33870005	35157649
chr1	148894764	149338704
chr1	152027010	153424804
chr1	157161276	157914664
chr1	158105087	158961208
chr1	159040206	159771323
chr1	159911953	160000701
chr1	160372719	160958604
chr1	162085778	162349397
chr1	163333590	164491220
chr1	164809822	165568937
chr1	165907956	166817952
chr1	166867260	167183492
chr1	167422460	167621970
chr1	168302961	169040295
chr1	169496526	169761409
chr1	170913025	171031288
chr1	171217171	171365379
chr1	175018901	175854855
chr1	176200279	177167922
chr1	177232053	177825198
chr1	179394376	179752466
chr1	181171550	182553748
chr1	182603387	182723299
chr1	187019889	187185594
chr1	188672792	189281576
chr1	190724815	190807261
chr1	191018811	191072842
chr1	191349438	191483792
chr1	195909382	196025398
chr1	196692385	196998412
chr1	197216995	197335978
chr1	204588511	205006704
chr1	207263849	207459757
chr1	207541820	207888506
chr1	208100710	208341588
chr1	208397390	209532890
chr1	209608147	209757838
chr1	210141494	210257706
chr1	210618487	211405673
chr1	213461699	214367621
chr1	217324674	217560129
chr1	217931971	218418971
chr1	219633449	219928190
chr1	220007106	220119181
chr1	220467905	220874250
chr1	225182670	225525343
chr1	226645101	226735497
chr1	227793453	227885816
chr1	228019104	228221016
chr1	229192755	229295756
chr1	229821190	230178599
chr1	230438857	230777023
chr1	231245037	231323866
chr1	233455065	234479073
chr1	236357731	236649831
chr1	236764122	240146711
chr1	240962346	241753377
chr1	241794384	241958690
chr1	242056963	243138780
chr1	247150097	247207208
chr1	247367729	247426193
chr1	247547664	248908021
chr1	249065271	249099995
chr2	17061	1525370
chr2	1841121	3282785
chr2	3705159	5018611
chr2	5119150	5811122
chr2	5974387	7885906
chr2	13186334	15314035
chr2	15759875	17745560
chr2	18206444	18331253
chr2	20979704	22001072
chr2	22056811	23558107
chr2	29482573	29790085
chr2	29868986	30310820
chr2	30951617	31440337
chr2	31699693	32035815
chr2	33854282	36526692
chr2	41040620	42018221
chr2	48175701	48298991
chr2	48834154	51871408
chr2	52361385	52438418
chr2	52823524	53251727
chr2	53362356	53636216
chr2	53744239	53849441
chr2	56247444	58173911
chr2	58455495	60702300
chr2	60768733	60938765
chr2	63399860	63622705
chr2	65926946	66594892
chr2	70566442	71089036
chr2	71408489	71511440
chr2	72156924	72332303
chr2	73676671	73779709
chr2	75944155	80220587
chr2	80346180	84624980
chr2	84765030	84859164
chr2	86490791	86623261
chr2	88204715	88223008
chr2	88366983	88846822
chr2	89025471	89573403
chr2	89857496	90262319
chr2	91693327	91817087
chr2	95368685	95710338
chr2	98682554	98959901
chr2	99280261	99502468
chr2	99542646	99713186
chr2	103115300	105834080
chr2	106204138	106327768
chr2	106550006	106715126
chr2	106852731	106982859
chr2	107095130	108882920
chr2	111656809	111742969
chr2	113711901	113900838
chr2	114777584	118650684
chr2	118787554	119947388
chr2	120183857	120407040
chr2	121906846	122030205
chr2	122556901	127721990
chr2	129505821	130791902
chr2	131003253	131053729
chr2	131457309	131573550
chr2	131609564	131767594
chr2	131958518	132733767
chr2	133010756	133089719
chr2	135255240	135598611
chr2	136073882	136230430
chr2	136763443	138695176
chr2	138730858	139234158
chr2	139322769	141588425
chr2	141890960	142053130
chr2	142166589	142235058
chr2	142304640	143457896
chr2	147442383	148591106
chr2	149310116	149352208
chr2	149608949	149690506
chr2	149792830	150217002
chr2	150323298	150394918
chr2	152383868	152629179
chr2	152661817	152875411
chr2	153614216	157203852
chr2	157420451	157862286
chr2	158195702	158504328
chr2	158804852	159270519
chr2	162305155	162788669
chr2	163188423	164459482
chr2	164602027	165707017
chr2	165855522	166563419
chr2	168436056	168761821
chr2	169201243	169262458
chr2	169759430	170295665
chr2	171118195	171737377
chr2	176115172	176670562
chr2	176770786	176933318
chr2	177027978	177153577
chr2	177318815	178003595
chr2	178462029	178957891
chr2	179439146	180043001
chr2	180194343	180239192
chr2	180612505	180805166
chr2	182078638	182205841
chr2	182409463	182537706
chr2	184068078	187302796
chr2	187784855	188237802
chr2	193143808	196198711
chr2	196788184	196917376
chr2	198632317	198671626
chr2	198784967	200084836
chr2	200351538	200741692
chr2	204854272	205025904
chr2	207100612	207646555
chr2	207683742	207791146
chr2	208964660	209097588
chr2	209225606	210350414
chr2	210388451	210884042
chr2	210930250	213582937
chr2	213613259	213722114
chr2	214180845	214841869
chr2	214907460	215581848
chr2	215683911	216101856
chr2	220622051	220795029
chr2	222014251	222226517
chr2	222474269	223438622
chr2	224019316	224299823
chr2	226082008	226520390
chr2	227904458	228173363
chr2	228475058	230596017
chr2	233929157	234101397
chr2	234520034	234583400
chr2	237108457	237950596
chr2	240352181	240873201
chr3	62576	4722081
chr3	5257503	8475744
chr3	9051261	9329480
chr3	9588338	9625599
chr3	10521999	11079909
chr3	11939739	12133199
chr3	13116290	13518617
chr3	13658510	14148114
chr3	14748297	14931071
chr3	16639076	16902197
chr3	17103836	17176516
chr3	17306177	17473923
chr3	17811381	19959735
chr3	20115410	21661980
chr3	21797373	23069204
chr3	24368551	25640887
chr3	25686790	25796292
chr3	25861881	27204254
chr3	27781944	28309315
chr3	28417955	28879280
chr3	30867091	30928331
chr3	31469821	31519002
chr3	33913747	36884151
chr3	37493091	37811687
chr3	38788471	38971667
chr3	39267208	39393991
chr3	39467516	40492199
chr3	40587921	41230598
chr3	41328389	41928528
chr3	42298301	42553456
chr3	42897479	43147686
chr3	43945568	44351582
chr3	46241595	46385192
chr3	50704416	51356099
chr3	51788985	51926156
chr3	53415190	53840648
chr3	53953266	54854325
chr3	55938143	56583710
chr3	58685265	58799271
chr3	59853626	60238782
chr3	60362591	61506489
chr3	62232036	62541076
chr3	62603608	63787791
chr3	64572430	65291710
chr3	66930513	67005563
chr3	67106887	67451858
chr3	67736549	69010306
chr3	69282951	69692380
chr3	70061107	70490667
chr3	71818352	72111190
chr3	73189521	73402501
chr3	73924560	74508004
chr3	74698507	75516262
chr3	75815851	76054402
chr3	76703284	77266874
chr3	77395476	78111024
chr3	78335099	78657707
chr3	79449522	81602136
chr3	81834664	86823167
chr3	87099469	88068384
chr3	88226404	89163393
chr3	89337299	89603849
chr3	89714786	90492820
chr3	93519988	93732862
chr3	93765936	97507698
chr3	97726508	98221376
chr3	101973018	104216487
chr3	108368500	109379836
chr3	111104792	111219905
chr3	111898189	111999282
chr3	112168043	112210576
chr3	115920600	117122025
chr3	117741003	118861435
chr3	120542009	121152439
chr3	121287584	121335479
chr3	121595427	122048999
chr3	125703779	125759106
chr3	125817305	125947754
chr3	126799122	127240492
chr3	129878318	130404470
chr3	130468121	130590402
chr3	130787790	131164366
chr3	131221899	132074081
chr3	132468271	132956135
chr3	133425786	133484005
chr3	134321743	135612370
chr3	136760125	137706979
chr3	138699896	138972879
chr3	139144840	140631316
chr3	140717906	140908671
chr3	143295204	143333326
chr3	143918980	144274931
chr3	144360683	145738507
chr3	146355367	146830016
chr3	147157682	147609159
chr3	152314316	152721350
chr3	153159598	153843913
chr3	154055285	154479996
chr3	155045758	155463348
chr3	155725626	155830717
chr3	157341375	157793007
chr3	158563943	159283704
chr3	160328621	160907678
chr3	161002602	161868421
chr3	161914484	162014538
chr3	162141500	162185251
chr3	162262651	167681802
chr3	167943778	167985828
chr3	168110624	168490766
chr3	172556482	173429427
chr3	173524841	173610421
chr3	175849981	176601923
chr3	178149790	178680448
chr3	179535256	180618587
chr3	180723270	182464809
chr3	186385628	186416559
chr3	187045000	187387831
chr3	189041504	189355357
chr3	190451991	190746870
chr3	191144394	192521501
chr3	192690328	193303612
chr4	45864	333935
chr4	1421114	1555274
chr4	3555337	4037643
chr4	4161469	4206829
chr4	4717581	4814614
chr4	4880150	4989917
chr4	5087771	5331892
chr4	5881472	6588297
chr4	7398870	7591592
chr4	8065621	8139936
chr4	8620627	9071841
chr4	9371008	10038308
chr4	10114275	10572730
chr4	10762159	11573010
chr4	11722045	13509605
chr4	13679311	13859007
chr4	14045431	14979129
chr4	16050470	16153784
chr4	16298319	16437725
chr4	17657307	17755384
chr4	18026953	19208532
chr4	20673814	22370311
chr4	22541953	23825626
chr4	24277485	24435872
chr4	24985942	25084107
chr4	25475330	25729604
chr4	27056549	29290036
chr4	29339320	30705812
chr4	31160464	34141961
chr4	34212666	37584086
chr4	38383870	38484905
chr4	41308643	41916022
chr4	42075668	46880667
chr4	47970392	48085706
chr4	48946621	49099048
chr4	52791426	53382767
chr4	55656766	55720182
chr4	55823567	56178017
chr4	56460345	56698348
chr4	56920225	57183599
chr4	58033023	61547490
chr4	61616356	68338535
chr4	68408725	68484685
chr4	68614950	69169431
chr4	69881128	71442449
chr4	72563428	73182843
chr4	73324513	73875218
chr4	74216840	74407998
chr4	75649239	76386916
chr4	78169115	78573301
chr4	78902970	79400525
chr4	79896916	80720491
chr4	81623140	81793380
chr4	82330736	83218275
chr4	84583823	84745845
chr4	84823050	85500331
chr4	85928825	86633336
chr4	87023326	87141431
chr4	88491684	88867033
chr4	90086922	90369668
chr4	90493460	90586691
chr4	90722971	93105798
chr4	93189739	94210899
chr4	94450660	95111358
chr4	96104636	99052370
chr4	100349098	100791836
chr4	100978489	101177779
chr4	101309055	101910886
chr4	102340081	103327757
chr4	104105572	106014876
chr4	106401864	106614526
chr4	106755653	107112322
chr4	107304981	108165258
chr4	108187378	108496715
chr4	109645910	109715441
chr4	110070374	110298069
chr4	110767071	110850601
chr4	111225580	111414248
chr4	111602117	111694426
chr4	111820345	112374401
chr4	112509879	112995606
chr4	113274633	113416329
chr4	113608170	114147521
chr4	115345190	118245836
chr4	118382796	119018401
chr4	121066803	121625557
chr4	121861655	122010323
chr4	122173048	122547606
chr4	130030986	132812255
chr4	133070834	137605914
chr4	137710860	137964415
chr4	143824773	144079268
chr4	144493612	145513561
chr4	145673913	145944411
chr4	146261116	146369059
chr4	146902779	147122145
chr4	147438040	147932323
chr4	149125679	149268593
chr4	149411410	149663702
chr4	149765571	149834641
chr4	150207981	150639030
chr4	152394043	152549375
chr4	152693825	153184865
chr4	153575284	153657772
chr4	154581488	156295694
chr4	156919908	157037126
chr4	158087653	158902745
chr4	159135669	159177912
chr4	159273174	159573594
chr4	160379964	166159842
chr4	166262991	169043298
chr4	170688181	174050655
chr4	174433578	175153937
chr4	175208190	176966524
chr4	178517605	180501235
chr4	180653904	182451607
chr4	184672654	184868185
chr4	184956463	185158080
chr4	185772132	186014795
chr4	186547364	186654844
chr4	186834054	187463517
chr4	190098373	190909935
chr5	715509	821957
chr5	1138991	1448065
chr5	1631952	1776163
chr5	1825959	6587288
chr5	6772707	7868152
chr5	7924481	8601851
chr5	10949397	13695619
chr5	15065714	15474214
chr5	15985039	16441262
chr5	17499810	19855211
chr5	19923126	30803575
chr5	31588865	31814964
chr5	35214366	35716152
chr5	35948106	36107585
chr5	36739473	36821209
chr5	37931266	38341892
chr5	41452901	41701293
chr5	41954535	42880662
chr5	43359210	43399529
chr5	43690661	46399106
chr5	49559590	51951375
chr5	57803551	58276178
chr5	58510832	58807349
chr5	58881341	58973342
chr5	59169557	59792080
chr5	60002937	60169854
chr5	60979060	61575787
chr5	61914420	63924742
chr5	65549358	66091268
chr5	66634426	67282954
chr5	67653475	67755274
chr5	67824885	68300558
chr5	74388336	74562560
chr5	75033116	75851290
chr5	81771106	81883761
chr5	81980980	82220519
chr5	83981124	84117832
chr5	84167889	86280072
chr5	86742214	87510385
chr5	87575794	87999071
chr5	88393489	88469375
chr5	88714821	89728721
chr5	89845147	90205356
chr5	90733475	91220686
chr5	91388270	91550387
chr5	94117468	94750910
chr5	98411412	102004358
chr5	102884593	103151093
chr5	103229832	105092473
chr5	108851764	108997166
chr5	109245996	110036981
chr5	111530302	111988726
chr5	112965644	113466579
chr5	113752231	114494805
chr5	115008878	115122291
chr5	115469121	115784816
chr5	115833548	118291093
chr5	118875855	119231768
chr5	120206051	120461681
chr5	120729436	121234882
chr5	126472488	126827400
chr5	126947752	126983327
chr5	128025408	130452441
chr5	131206146	131299219
chr5	132622141	133247603
chr5	134896501	135234634
chr5	135536601	137017889
chr5	137134851	137213574
chr5	140121388	140688482
chr5	143612516	144564486
chr5	145699411	145789521
chr5	145895051	146751264
chr5	146961190	147746380
chr5	147846054	148093411
chr5	150633509	150795253
chr5	150922284	150991432
chr5	151225142	152889977
chr5	153000781	153421247
chr5	153465481	153542011
chr5	153891311	154003543
chr5	154353177	155772173
chr5	155868028	156698756
chr5	157339593	157791768
chr5	157858979	158322510
chr5	159891141	162858057
chr5	163444071	163529954
chr5	163842001	167092948
chr5	167146567	167700486
chr5	168019044	169015472
chr5	169429651	170235321
chr5	173427649	173890286
chr5	174060495	174626532
chr5	174702669	174745733
chr5	174820370	174891867
chr5	174966667	175296837
chr5	175498203	175615606
chr5	177698505	177996950
chr5	178067433	178523396
chr5	179815965	179869114
chr5	180069998	180203045
chr5	180325239	180532924
chr6	232875	415525
chr6	801509	895160
chr6	5761700	6675492
chr6	6907110	6997466
chr6	7749262	7862835
chr6	8171852	9388054
chr6	9539875	10673452
chr6	12628445	13269441
chr6	15723717	16099034
chr6	18535666	19718614
chr6	19816281	20124608
chr6	23498118	24601102
chr6	25537597	25942689
chr6	26742965	27024703
chr6	27255705	27420794
chr6	27505298	27709381
chr6	27879862	28042854
chr6	28424436	28476112
chr6	33856050	34072112
chr6	38716678	39772044
chr6	39896460	40879649
chr6	41094586	41304539
chr6	45804533	47053946
chr6	47272330	47417575
chr6	47597505	48348370
chr6	48424781	48627675
chr6	48964664	52118618
chr6	54997270	55059560
chr6	55188674	55249536
chr6	57234497	58776164
chr6	61949385	64246808
chr6	64649893	64724551
chr6	64795796	64919905
chr6	65031983	71113022
chr6	71598872	71826164
chr6	72289468	72788238
chr6	76607643	79616089
chr6	79805734	80199273
chr6	80397231	80670168
chr6	81519905	82229930
chr6	83172238	83541217
chr6	84272711	84590556
chr6	84627739	86032439
chr6	86437780	87792055
chr6	88544390	89408723
chr6	89897216	89982271
chr6	90089964	90320116
chr6	91309145	92114773
chr6	92204978	95672960
chr6	95831231	97629486
chr6	97747415	99316781
chr6	99378332	99774354
chr6	100077228	100527189
chr6	101326004	105134253
chr6	105337432	105492658
chr6	107131346	107329286
chr6	109563873	109605360
chr6	109854069	109965120
chr6	110168171	110382582
chr6	114436497	116345300
chr6	117083118	117731857
chr6	117973553	118578390
chr6	119281995	119429380
chr6	119693652	119799137
chr6	119944319	121709208
chr6	122406621	122708353
chr6	122805110	123017101
chr6	123098715	125175284
chr6	125652332	126060286
chr6	126525621	126636541
chr6	126709431	127437785
chr6	137291993	137514666
chr6	137605961	138007922
chr6	138488661	138682141
chr6	145657373	145941129
chr6	146283481	147089057
chr6	147756537	147797930
chr6	148103480	148438424
chr6	150397696	151103945
chr6	151837618	152413577
chr6	153026557	153263090
chr6	153531364	154489169
chr6	155994702	156029612
chr6	156200815	156912226
chr6	159480515	160062399
chr6	160554995	161363675
chr6	161726946	163813750
chr6	164039557	164188074
chr6	164344090	166427552
chr6	166467282	166717445
chr6	167187365	167372582
chr6	167454141	167941988
chr6	168042917	168366255
chr6	168470387	169398843
chr6	170218973	170562192
chr7	442253	456709
chr7	1323045	1421374
chr7	3002417	3182407
chr7	3692477	4621763
chr7	6879633	7221396
chr7	7275448	7470522
chr7	8128573	12043278
chr7	12119786	12440301
chr7	14849058	15333087
chr7	16215439	16314065
chr7	18197220	18317863
chr7	19507372	20180540
chr7	20454137	22145107
chr7	22198860	22466889
chr7	23791184	24603694
chr7	25227462	26122651
chr7	26298427	26676610
chr7	27313403	27537644
chr7	28963288	29901402
chr7	30248190	30291069
chr7	31022662	32513580
chr7	34232686	34978069
chr7	35128688	35612985
chr7	36569669	38186470
chr7	38277946	38820156
chr7	38958969	39574381
chr7	42343333	42882851
chr7	43012165	43120400
chr7	43348679	43447033
chr7	45204789	45687565
chr7	48280004	50696810
chr7	50933814	51074741
chr7	51104950	54812022
chr7	55691547	55997157
chr7	56180992	56942311
chr7	57150521	57825366
chr7	61753585	62841201
chr7	63249315	64459081
chr7	64643545	64943330
chr7	65065773	65092235
chr7	66808168	72137574
chr7	82503584	83002077
chr7	85466750	86764890
chr7	87061475	89756229
chr7	91018678	91427339
chr7	93020054	93444074
chr7	94360927	95040423
chr7	95101062	95734069
chr7	95931324	97501892
chr7	98078772	98424146
chr7	99293127	99454892
chr7	103056773	103165873
chr7	103413278	103754462
chr7	103856985	104502471
chr7	107905207	108089586
chr7	108218157	109897172
chr7	110291408	110371812
chr7	111174785	111338202
chr7	112189317	112382949
chr7	112945314	113373950
chr7	113565435	113623046
chr7	117528965	119610821
chr7	119719869	120399587
chr7	121083154	123291135
chr7	123405741	124020093
chr7	124452171	127177067
chr7	131383175	132384061
chr7	132813472	132906868
chr7	133714926	133796912
chr7	133930878	133948826
chr7	134043752	134073194
chr7	135705080	136494111
chr7	137712968	138150334
chr7	138228298	138504475
chr7	140650720	142047486
chr7	142225851	142938857
chr7	143621333	143875364
chr7	144074917	148339646
chr7	149016846	149114134
chr7	149328255	149410071
chr7	149599143	149975507
chr7	150127493	150623166
chr7	151555500	151732766
chr7	152178013	152379893
chr7	152511695	154270269
chr7	154371115	154986871
chr7	155073090	155406776
chr7	155601883	156698443
chr7	156811324	156900805
chr7	157233304	158396436
chr7	158706931	159127889
chr8	176804	363690
chr8	481370	618871
chr8	668550	1677109
chr8	1972285	6253582
chr8	6658576	6942632
chr8	7215708	7334966
chr8	9029936	9391880
chr8	9667744	9882940
chr8	10273749	11268971
chr8	11439928	11576632
chr8	11798650	11860681
chr8	12638604	12676339
chr8	13563302	15121852
chr8	18051713	18352280
chr8	19734344	19955790
chr8	20237895	21735812
chr8	23874983	23986327
chr8	24110028	24989061
chr8	25396311	25942216
chr8	26541943	27098141
chr8	27208111	27423628
chr8	27728767	27923576
chr8	28042746	28193756
chr8	28311043	28448712
chr8	31058236	32068582
chr8	33425646	36684911
chr8	39124092	39867321
chr8	40105962	40149512
chr8	40439711	40562336
chr8	40638021	40888537
chr8	43077351	43789776
chr8	46911066	48145937
chr8	49892536	50922707
chr8	51184208	52740429
chr8	52862036	53015549
chr8	53077254	53479228
chr8	53642530	54605511
chr8	55098147	56648010
chr8	57164755	57573700
chr8	57701351	57748639
chr8	57906975	58888223
chr8	59179216	59441746
chr8	60087690	60485952
chr8	60657066	61382396
chr8	61610693	62386463
chr8	62740715	64037016
chr8	64153841	66500536
chr8	66791300	66903889
chr8	67179717	67249185
chr8	68300358	68364164
chr8	68440820	68592141
chr8	68678714	69435666
chr8	70566475	70985522
chr8	71613853	72719315
chr8	73089548	74153671
chr8	74968450	76563787
chr8	76820843	77236080
chr8	77953458	79418855
chr8	79507388	80632819
chr8	80955919	81377305
chr8	81481000	81869235
chr8	82204194	82558921
chr8	82612233	86077335
chr8	86158742	86550047
chr8	86840922	87383663
chr8	87566367	89081685
chr8	89330611	90270969
chr8	91051974	91615475
chr8	91761249	91958555
chr8	92156806	92939323
chr8	93237708	93415041
chr8	94162386	94640284
chr8	96322857	96490463
chr8	96850316	97079308
chr8	102384067	102422344
chr8	102507896	103192657
chr8	104573318	105309881
chr8	108833252	109010599
chr8	109102846	109167888
chr8	109293007	109397376
chr8	109520944	110239623
chr8	110353583	116202172
chr8	117945296	118323898
chr8	126740548	127811313
chr8	130185622	130308236
chr8	130601950	130650509
chr8	131827553	132874215
chr8	133009742	133752945
chr8	134927601	135116936
chr8	135252056	135486598
chr8	135894987	136504322
chr8	136607713	141258080
chr8	142453869	143708161
chr8	143874297	144273369
chr9	110839	601381
chr9	809218	2048210
chr9	2214962	2583150
chr9	2868894	3220000
chr9	3378202	3403445
chr9	3567485	3674505
chr9	4409455	4617386
chr9	5162490	5336715
chr9	6067066	6308945
chr9	7163189	12687262
chr9	13334457	13890885
chr9	14441423	14622924
chr9	14676011	15121533
chr9	17546019	18212792
chr9	19486899	19943509
chr9	20040056	20268854
chr9	21150486	21292484
chr9	22264676	26849144
chr9	27259784	32355685
chr9	32595729	32947138
chr9	34727525	34928780
chr9	36727824	36998358
chr9	37638927	37706419
chr9	38196266	38334146
chr9	38425058	38771798
chr9	38914893	39184027
chr9	44136943	44275112
chr9	70959011	71639038
chr9	71895757	71990109
chr9	73266305	74240132
chr9	74622148	74897589
chr9	75245429	75711520
chr9	75799457	77580795
chr9	77784085	78767197
chr9	78843743	78974924
chr9	79312504	79418281
chr9	79515371	79775452
chr9	80090041	80281732
chr9	80679875	80829667
chr9	82473485	82631943
chr9	82844328	83165039
chr9	85259580	85601774
chr9	85672543	86225822
chr9	86383071	86439775
chr9	86643858	86726122
chr9	86955356	88546319
chr9	88747166	88842820
chr9	89463286	90296978
chr9	92206721	92342719
chr9	92753048	93622189
chr9	95660925	95785015
chr9	95949616	96163205
chr9	96440141	96780735
chr9	97257340	97369931
chr9	98413294	98441643
chr9	99487942	99550181
chr9	99784491	100153731
chr9	102322610	102422619
chr9	103373941	104180910
chr9	104316750	107501941
chr9	108366724	108427751
chr9	108477146	109598945
chr9	109772565	109932257
chr9	110689210	110737949
chr9	111339361	111620703
chr9	119478455	123114791
chr9	125285791	125529463
chr9	129335336	129469835
chr9	135328391	135408528
chr9	136086821	136170008
chr9	136463461	136538106
chr9	137755049	138655631
chr9	140772610	141054734
chr10	1179086	2997986
chr10	5105220	5411567
chr10	6469709	6710466
chr10	6857119	7792029
chr10	8106186	10798521
chr10	10967165	11491858
chr10	15928969	16635110
chr10	19039363	19216370
chr10	19664618	19861404
chr10	20136654	21534975
chr10	22312822	22560447
chr10	22673474	22794568
chr10	23180513	23645726
chr10	23692627	24612502
chr10	25360363	26969395
chr10	27200733	27308577
chr10	27568606	27751673
chr10	28055438	28246384
chr10	35969371	36019668
chr10	37098207	38793328
chr10	38924806	39146659
chr10	42796078	43580417
chr10	43733847	43842279
chr10	43977212	44066628
chr10	44594729	44628963
chr10	45537634	46027108
chr10	47542100	47571271
chr10	48441780	48517557
chr10	49390091	49476876
chr10	49886121	50218751
chr10	50413916	50991866
chr10	52549715	52568676
chr10	54401922	59948161
chr10	60727241	61040281
chr10	61195450	61499504
chr10	61700140	61780196
chr10	64614596	64788356
chr10	65543049	68505771
chr10	68593427	69522817
chr10	71275841	71386296
chr10	72684497	72973709
chr10	73090466	73463327
chr10	77196808	77777602
chr10	78436484	78641406
chr10	82028468	82185141
chr10	82300375	86020266
chr10	86305910	88121523
chr10	91610559	92028771
chr10	92234998	92565602
chr10	96358778	96906756
chr10	97149452	97349521
chr10	97473357	97813731
chr10	97890145	98238164
chr10	99606060	99872029
chr10	100246871	100670471
chr10	100710741	101127709
chr10	101252222	101304156
chr10	102358536	102598756
chr10	106115684	110953998
chr10	111089786	111609282
chr10	112810580	114172599
chr10	114982422	115441758
chr10	115721946	115846193
chr10	116804721	117615143
chr10	117759698	118420170
chr10	118569992	118674621
chr10	118760116	119069915
chr10	119131039	120401208
chr10	120559906	120721736
chr10	121717710	123632309
chr10	124301263	124652359
chr10	124767536	126083843
chr10	126946437	127369037
chr10	128150453	128577470
chr10	129236545	133677139
chr10	133848428	133961696
chr10	134630451	135040385
chr10	135260551	135434256
chr11	1645408	1768970
chr11	1871987	1942920
chr11	2036226	2131905
chr11	2185545	2334902
chr11	2463475	2680154
chr11	4200870	5228395
chr11	5391660	5576914
chr11	5729449	6220966
chr11	6756418	6943643
chr11	7060357	7902631
chr11	8357432	8549362
chr11	13514464	13656071
chr11	13767807	13971080
chr11	14076051	14256398
chr11	14573756	15103437
chr11	15243496	15621388
chr11	16687505	16734678
chr11	16825192	17046974
chr11	17425151	17758084
chr11	17914798	18011303
chr11	18126650	18280553
chr11	18818627	19175030
chr11	20193181	20372166
chr11	20467739	22858371
chr11	24733963	26006428
chr11	26322309	26784327
chr11	29409349	31392062
chr11	31873607	32031387
chr11	32207638	32566199
chr11	32661582	32824133
chr11	36572609	37488083
chr11	37544496	43328602
chr11	43510671	43624204
chr11	44327553	44556540
chr11	44669922	44767057
chr11	44975579	45811234
chr11	48186556	48735476
chr11	48864163	50770042
chr11	51193739	51561845
chr11	54795329	57014687
chr11	57632897	58273454
chr11	58439830	58847261
chr11	59032994	59299211
chr11	59578626	60560783
chr11	60778067	60857185
chr11	62695658	63266776
chr11	64224028	64383869
chr11	70345721	71121565
chr11	71211317	71547767
chr11	79222611	82548848
chr11	83013606	85287366
chr11	87195611	87861100
chr11	88339136	89073247
chr11	89289265	89548018
chr11	89851464	91943897
chr11	92197766	92591393
chr11	92958325	93364513
chr11	93669016	93820100
chr11	93979547	94132465
chr11	94890753	95199528
chr11	96171551	96286147
chr11	96438334	99222539
chr11	99256701	99343163
chr11	99411101	100430611
chr11	100845966	101271116
chr11	106017841	106132082
chr11	106610673	107306031
chr11	107776846	107833321
chr11	108945365	109787610
chr11	112270753	114145893
chr11	114354036	115009886
chr11	115868765	116569617
chr11	117295501	118194939
chr11	119636156	120013236
chr11	120592971	120850232
chr11	120997688	121119256
chr11	121234694	121273937
chr11	123578383	124459228
chr11	125565056	125710272
chr11	126936860	127859890
chr11	129216346	129668338
chr11	131022083	131541540
chr11	132222806	132451793
chr11	132517856	132695166
chr11	132802296	133901750
chr11	134139867	134945064
chr12	3423994	4389112
chr12	4446696	4593491
chr12	4773416	5162375
chr12	5425231	5501144
chr12	5728375	6057317
chr12	7370733	7962750
chr12	8576167	8816997
chr12	8912226	9046305
chr12	9123672	9762911
chr12	10010473	10173158
chr12	10415234	10480191
chr12	10568313	10710045
chr12	10936219	11004926
chr12	11350857	11655727
chr12	13434436	14375993
chr12	14658630	14891209
chr12	15149888	15661528
chr12	16183974	18432565
chr12	20035503	20626777
chr12	20672947	21591868
chr12	21704732	21757588
chr12	22256682	22357354
chr12	22489498	22570667
chr12	22880998	23109229
chr12	23238474	23717371
chr12	29266239	29423829
chr12	30011750	30131245
chr12	30226776	30752020
chr12	31023475	31120846
chr12	31284985	31373990
chr12	31942749	32068029
chr12	32915387	34801299
chr12	37858061	38001105
chr12	38201915	42464864
chr12	43777279	44089161
chr12	44406233	45532444
chr12	48634495	48993972
chr12	52720243	53247935
chr12	54217451	54326763
chr12	54873229	56035386
chr12	58388133	58664486
chr12	59586007	59810837
chr12	59838174	59944983
chr12	60873160	62618025
chr12	63306437	63978393
chr12	65368641	65405531
chr12	66814141	67024462
chr12	67069545	67643967
chr12	68401832	68596825
chr12	70150339	70598796
chr12	70784781	70961502
chr12	71087773	71936817
chr12	72397368	72601832
chr12	73056659	75664179
chr12	77790487	77911700
chr12	81392670	81444996
chr12	81656041	84480138
chr12	84660115	85226370
chr12	85452234	86516748
chr12	86691081	87000343
chr12	96937451	98812463
chr12	99145446	100413253
chr12	100739639	100954808
chr12	101074027	101151093
chr12	101437782	101682284
chr12	101824017	102096110
chr12	102367705	102402793
chr12	102581789	102805072
chr12	102923615	104133255
chr12	106903153	107131427
chr12	108179446	108884201
chr12	109700186	109825270
chr12	111230993	111740269
chr12	112956070	113586664
chr12	113891479	114245944
chr12	114404150	114748812
chr12	114948686	115065066
chr12	115905503	116342610
chr12	117629630	118443366
chr12	118852655	120090150
chr12	120365607	120484205
chr12	125604716	132158769
chr12	132807804	132956892
chr13	19020045	19298237
chr13	19432925	20181969
chr13	20783367	20959818
chr13	21855170	21931892
chr13	22295011	22492326
chr13	22739406	23855680
chr13	25129827	25431184
chr13	25557293	25807958
chr13	25940984	26742561
chr13	27282328	27506002
chr13	28060562	28116549
chr13	28255164	28562840
chr13	29302957	30026915
chr13	31807093	32311084
chr13	34488665	34583519
chr13	34801039	34894360
chr13	34980086	36039637
chr13	36549200	36853741
chr13	36971443	37362097
chr13	38372661	39594858
chr13	39624293	39865365
chr13	40344483	41292476
chr13	42927233	43188368
chr13	46145388	46529297
chr13	46642020	47028596
chr13	47435753	47507516
chr13	48128125	48500851
chr13	49189484	49286414
chr13	51656161	51838961
chr13	52449527	52665839
chr13	53269827	59996134
chr13	60085522	60233499
chr13	60771529	62884415
chr13	63138164	63240363
chr13	67964503	72064391
chr13	72261528	73269570
chr13	74039424	74127541
chr13	77952215	78384673
chr13	78523461	79880909
chr13	80133164	80262568
chr13	80959915	83634609
chr13	83908875	85783848
chr13	86392438	86757404
chr13	86912193	87533278
chr13	87851918	93162603
chr13	93256169	93330658
chr13	95123995	95159073
chr13	95401508	95585108
chr13	96705024	97665853
chr13	98273694	98424483
chr13	100337352	100555272
chr13	101349635	101769426
chr13	102408162	103217231
chr13	103541761	104628436
chr13	104700325	105814008
chr13	107273743	107560212
chr13	108610311	108760161
chr13	108935577	109502915
chr13	111999319	112353040
chr13	112505206	113129047
chr14	20197473	20812027
chr14	20902037	21455148
chr14	22024781	22625811
chr14	22830837	22971672
chr14	23853510	24457056
chr14	24925347	25347476
chr14	25514705	30003075
chr14	30435583	30589683
chr14	30746609	31004491
chr14	32056609	32292847
chr14	32724165	32840020
chr14	33070345	34894500
chr14	36351995	37409942
chr14	37506515	37569636
chr14	37732366	38015873
chr14	38168253	38511731
chr14	38930746	39472323
chr14	39912656	45373681
chr14	45722604	50016143
chr14	56356092	56550178
chr14	56932343	57679570
chr14	57885800	58545278
chr14	60015166	60510120
chr14	60810657	61001960
chr14	61791670	61878468
chr14	62490364	63628461
chr14	66084267	67584616
chr14	70296620	71250041
chr14	72303180	72922006
chr14	76513718	76589747
chr14	76697092	77321869
chr14	77615053	77743346
chr14	78275987	79393533
chr14	79626434	79694766
chr14	80346090	80415877
chr14	81436066	81632403
chr14	81690015	81942755
chr14	81986439	83945350
chr14	83996435	85656775
chr14	86124546	86958242
chr14	87392991	88860974
chr14	90539296	90690564
chr14	91375505	91534237
chr14	91781388	91882177
chr14	92016130	92325145
chr14	92653129	92848217
chr14	93342705	93403462
chr14	93816137	94392028
chr14	94608382	95526301
chr14	95649821	95871883
chr14	96046562	96482394
chr14	97059455	99853880
chr14	101601554	102125350
chr14	104378879	105127525
chr14	105973979	107287653
chr15	20005285	20198170
chr15	20426496	20626026
chr15	22299620	22588326
chr15	22754027	22815918
chr15	23094424	23300238
chr15	23620180	25588387
chr15	25667319	25923884
chr15	26171749	28349381
chr15	29421621	29947454
chr15	30277406	30405519
chr15	31023177	31171670
chr15	31431936	31568481
chr15	31790230	32515823
chr15	33483732	34186556
chr15	37476400	38014638
chr15	45075534	45345346
chr15	45504746	45693431
chr15	45983966	47519298
chr15	48116243	48567604
chr15	51563696	51637574
chr15	53056795	55466773
chr15	56583531	56664623
chr15	57878796	57968821
chr15	58024047	58473060
chr15	60011166	60600604
chr15	61378406	62142422
chr15	62430991	62567763
chr15	66236107	66569057
chr15	69857513	70031392
chr15	70150199	70309229
chr15	70596208	70695032
chr15	73635331	73791687
chr15	74416617	74585555
chr15	77865744	78178661
chr15	78634175	78700458
chr15	78890555	79003100
chr15	79323756	79617277
chr15	79740406	80128407
chr15	81851210	82140400
chr15	83272459	83365522
chr15	84003339	84815268
chr15	86391172	88307937
chr15	88353412	89008811
chr15	89255862	89352810
chr15	89999813	90073676
chr15	91602699	91989171
chr15	92109042	92398326
chr15	92543974	93304499
chr15	93607210	95656304
chr15	96956952	99000046
chr15	100374848	101111172
chr15	101862753	102147776
chr16	1069207	1125141
chr16	5194357	8851821
chr16	9259792	10621491
chr16	10722202	10863563
chr16	12567081	13999707
chr16	16630500	17243174
chr16	17660015	18339569
chr16	19194304	19494063
chr16	19913387	20781352
chr16	20972308	21116314
chr16	22559022	23102934
chr16	23153572	23379988
chr16	23738391	24515781
chr16	25263383	27157707
chr16	27791868	28083147
chr16	31253332	31436840
chr16	31527125	31948446
chr16	32392180	32652766
chr16	33376896	33631549
chr16	34182715	35185562
chr16	46500739	46662767
chr16	47070135	47118050
chr16	47799835	48086836
chr16	48672684	50057792
chr16	50432871	50760088
chr16	50833632	51811736
chr16	52020303	53065935
chr16	53386443	53441683
chr16	53576187	53644571
chr16	54169434	55502153
chr16	55609615	56335094
chr16	58269553	58499083
chr16	58783657	59578555
chr16	59668215	64341952
chr16	64532293	64745422
chr16	70928233	71454184
chr16	71549397	71634606
chr16	72152849	72263974
chr16	72383185	72469146
chr16	73304777	74294761
chr16	75732242	77710349
chr16	78033421	80213606
chr16	80245744	80962754
chr16	81805212	82154357
chr16	82236031	82621066
chr16	85879111	86001789
chr16	88993570	89111635
chr17	2097	209010
chr17	2949877	3454242
chr17	5474210	6340272
chr17	6595958	6889231
chr17	8649686	9122874
chr17	9352074	9945850
chr17	10118098	10550765
chr17	10641419	11886225
chr17	12705766	12865493
chr17	12940324	13208781
chr17	14409936	14596678
chr17	14849036	15074458
chr17	16537502	16844981
chr17	19443381	19580005
chr17	20433847	20777603
chr17	21238420	21565972
chr17	21666972	22237505
chr17	25269632	25552185
chr17	25986482	26324821
chr17	30857172	33266616
chr17	33500086	33535776
chr17	34215248	34480218
chr17	35012391	35255984
chr17	43652099	44019633
chr17	49397917	53035349
chr17	53076785	53454827
chr17	53698105	53760917
chr17	53853262	54706096
chr17	56206529	56547274
chr17	56922365	56979895
chr17	66568580	66720211
chr17	66984508	67172369
chr17	71382642	72733918
chr17	74926341	74994318
chr17	75563141	75912165
chr17	77074708	77706785
chr18	850544	2392483
chr18	4006531	5894456
chr18	6074157	6575194
chr18	6912443	7540872
chr18	8461066	8567965
chr18	10618162	10832641
chr18	11196422	11505996
chr18	11522566	11834796
chr18	12065786	12189433
chr18	13163658	14276799
chr18	14553707	15130754
chr18	18743421	19082464
chr18	19502714	19709128
chr18	23707596	23996644
chr18	24148707	25546531
chr18	25786254	26636530
chr18	26883212	29408141
chr18	29563048	29659861
chr18	29715044	29853049
chr18	30014703	32177561
chr18	33320734	33521298
chr18	34491722	37176352
chr18	37291148	37899796
chr18	38990619	39471849
chr18	39669542	42239876
chr18	42310352	42577471
chr18	42678331	42742462
chr18	42844100	43172768
chr18	43892505	44421200
chr18	44520485	44649370
chr18	44682248	45340740
chr18	45485816	45938205
chr18	47413776	47790726
chr18	47861038	48362922
chr18	48715346	51667184
chr18	51821827	52058269
chr18	52210239	52323326
chr18	54700581	55195414
chr18	57778163	57844223
chr18	58056832	59191423
chr18	60703326	60746386
chr18	61134213	61394687
chr18	61536660	64848922
chr18	66723329	66764927
chr18	68143083	70983964
chr18	71578540	71748432
chr18	72021359	72161419
chr18	73342622	74035682
chr18	74886909	76845464
chr18	76941528	77074283
chr19	6508531	7018876
chr19	7762409	7832077
chr19	8114581	8223216
chr19	8739606	9649370
chr19	9803295	9848526
chr19	14685171	15203287
chr19	15591483	16123072
chr19	19825154	21218728
chr19	21332815	24227563
chr19	24289639	24570970
chr19	27738340	30125289
chr19	30208050	30404849
chr19	30517164	31557851
chr19	31932114	32801951
chr19	32970966	33056007
chr19	33212932	33409305
chr19	33748481	33827136
chr19	33940671	34272477
chr19	34316890	34612011
chr19	35002942	35441344
chr19	35653205	36000588
chr19	37428610	37677150
chr19	37882528	38147997
chr19	38258750	38348117
chr19	40038673	40287436
chr19	40403281	40449972
chr19	41363606	41621727
chr19	41953012	42342850
chr19	42946963	43242039
chr19	48394360	48556207
chr19	50646333	50836870
chr19	51045305	51137314
chr19	51327980	52414877
chr19	53714482	53857334
chr19	54043034	54313364
chr19	54508020	54580212
chr19	54753494	54913951
chr19	54990357	55562548
chr19	56208760	56597011
chr19	56690026	57678316
chr20	63423	227673
chr20	566552	1098922
chr20	1491138	1748559
chr20	1941759	2057693
chr20	2154737	2413495
chr20	2549678	2577435
chr20	5223846	5480543
chr20	6077832	6415657
chr20	6624851	7796877
chr20	9561340	9967941
chr20	11426679	11729017
chr20	11910596	13461016
chr20	13612218	13715991
chr20	13795769	14290873
chr20	14554315	16462187
chr20	16560645	17452088
chr20	18021467	18217708
chr20	18320512	18420236
chr20	18700161	19651359
chr20	20068636	20342491
chr20	20527528	21252106
chr20	21407211	23096760
chr20	23181948	23297790
chr20	23424552	25143473
chr20	25668143	25754130
chr20	26057550	26277343
chr20	29804954	30102902
chr20	30502305	30605225
chr20	31475651	31948902
chr20	34873326	35041127
chr20	36222589	36287753
chr20	37238921	37364921
chr20	37408725	37517920
chr20	37696693	39497690
chr20	40277846	42044400
chr20	42890249	43052821
chr20	43391709	43476159
chr20	43765657	43922856
chr20	44082662	44399718
chr20	44752045	44953346
chr20	45049210	45272902
chr20	46319814	47271192
chr20	47332290	47405659
chr20	47984696	48092286
chr20	50822866	52147306
chr20	52571547	52708251
chr20	52880508	54918783
chr20	55124214	55926122
chr20	56064165	56226150
chr20	56315283	56758919
chr20	57312069	57389666
chr20	57660568	59733531
chr20	59884877	60057311
chr20	60184176	60481163
chr20	61002623	61213140
chr20	61622836	61828777
chr20	61908807	62121230
chr20	62759460	62884840
chr21	10723447	11067421
chr21	14615274	14938183
chr21	15206673	16289325
chr21	16428053	17046703
chr21	17260010	26715084
chr21	26793314	26836190
chr21	27574250	28104834
chr21	29313513	29389321
chr21	30922661	32656545
chr21	32704608	32990203
chr21	33133299	33254762
chr21	33328482	33630103
chr21	34161154	34565596
chr21	35607755	35681390
chr21	37081086	37134947
chr21	37880178	38023707
chr21	38979838	39143253
chr21	39261038	39568087
chr21	39723474	40076365
chr21	40821426	43257016
chr21	43516132	44263286
chr21	44604060	44848412
chr21	45606350	46200416
chr22	17049469	18062422
chr22	18793934	19042986
chr22	19167028	19254480
chr22	19504949	19672856
chr22	20161205	20283181
chr22	22360435	23500156
chr22	23666986	24015426
chr22	25077501	26827660
chr22	27189193	27807268
chr22	27916962	28172272
chr22	32394941	32838445
chr22	33262835	34199521
chr22	34285541	35630043
chr22	36963404	37552490
chr22	39993111	40376784
chr22	43585004	44274260
chr22	44500227	44693621
chr22	44755326	44838951
chr22	45135928	45491430
chr22	46780236	46967357
chr22	47557106	50148301
