# Supplementary material for: Nucleolus association of chromosomal domains is largely maintained in cellular senescence despite massive nuclear reorganisation
Source: PLoS One. 2017 Jun 2;12(6):e0178821. doi: 10.1371/journal.pone.0178821 (PMC5456395; doi:10.1371/journal.pone.0178821)
Supplement: S2 Table — 3D immuno-FISH analyses of NAD and inter-NAD regions (iNADs) were performed in young IMR90 cells in this and our previous study [15], and nucleolus association frequencies (% allele) were determined in 50 and 40–44 cells, respectively. The NAD score values of the regions of interest were calculated from the microarray experiments as average log2-fold difference of the nucleolar signal over the background. BAC names and their genomic coordinates (hg19 genome build) are indicated. (XLSX) [file pone.0178821.s015.xlsx]

## Sheet: Blatt1
BAC	band	position	NAD score	% allele	data source
RP11-81M8	19p13.3	chr19:559,525-2,400,395	-0.68	0.09	Németh et al. 2010
RP11-81M8	19p13.3	chr19:559,525-2,400,395	-0.68	0.13	this study*
RP11-123G19	10q24.1	chr10:99,167,585-99,326,225	-0.57	0.07	Németh et al. 2010
RP11-89O2	3p14.1	chr3:64,101,301-64,257,591	-0.55	0.13	Németh et al. 2010
RP11-828F4	17q21.31	chr17:42,382,700-42,581,889	-0.52	0.11	this study*
RP11-125O21	8q22.2	chr8:99,326,958-99,482,277	-0.45	0.13	this study*
RP5-915N17	1q42.13	chr1:228,594,503-228,781,865	-0.34	0.06	Németh et al. 2010
RP11-89H10	3p12.3	chr3:76,021,777-76,374,203	-0.04	0.26	Németh et al. 2010
RP11-44B13	19q13.12	chr19:37,347,806-37,527,691	0.04	0.43	Németh et al. 2010
RP11-44B13	19q13.12	chr19:37,347,806-37,527,691	0.04	0.3	this study*
RP11-434B14	Xq11.1	chrX:64,894,995-65,073,103	0.11	0.25	Németh et al. 2010
RP11-413F20	10q26.3	chr10:135,260,850-135,426,425	0.36	0.24	Németh et al. 2010
RP11-1137G4	19p13.3 - 19p13.2	chr19:6,908,584-7,044,048	0.43	0.2	Németh et al. 2010
RP11-173M10	13q21.1	chr13:57,137,843-57,294,870	0.53	0.29	Németh et al. 2010
RP11-173M10	13q21.1	chr13:57,137,843-57,294,870	0.53	0.33	this study*
*The number of cells was n=50 for all regions analyzed in this study.					Table S2
