# Supplementary material for: Nucleolus association of chromosomal domains is largely maintained in cellular senescence despite massive nuclear reorganisation
Source: PLoS One. 2017 Jun 2;12(6):e0178821. doi: 10.1371/journal.pone.0178821 (PMC5456395; doi:10.1371/journal.pone.0178821)
Supplement: S4 Table — (XLSX) [file pone.0178821.s017.xlsx]

## Sheet: Blatt1
Y only NADs				size	NAD scores in Y and S			S only NADs				size	NAD scores in Y and S			genome size in bp (autosomes)		Y only/genome	S only/genome
chromosome	start	end	size in bp	total (bp)	average Y	average S		chromosome	start	end	size in bp	total (bp)	average Y	average S		3124472265		0.0125091	0.0224155
chr1	2511230	2530185	18955	39084274	0.073	0.026		chr1	3390216	3434049	43833	70036458	-0.014	0.08		Y NAD total size in bp		Y only/all NADs	S only/all NADs
chr1	12711230	12717345	6115		0.069	-0.005		chr1	6042555	6049623	7068		0.031	0.03		1185901019		0.0329575	0.0590576
chr1	18026175	18029460	3285	average (bp)	0.05	0.027		chr1	11367336	11383246	15910	average (bp)	0.012	0.047
chr1	31151455	31154431	2976	39559	0.065	0.05		chr1	14043816	14054258	10442	38063.3	0.015	0.041
chr1	33987864	33990020	2156	median (bp)	0.053	0.012		chr1	14150604	14154876	4272	median (bp)	0.027	0.04
chr1	35275789	35325589	49800	14889	0.081	-0.01		chr1	15234003	15235682	1679	18841.5	0.045	0.065			Genome features
chr1	35369016	35399918	30902		0.064	0.019		chr1	19189294	19191209	1915		0.033	0.03				RefSeq genes	genes/0.1Mbp
chr1	38538031	38539175	1144		0.055	0.015		chr1	29670169	29670915	746		0.05	0.025			all NADs	10888	0.91812
chr1	47680804	47682289	1485		0.04	0.01		chr1	30198720	30208925	10205		0.016	0.074			Y only	1505	3.85065
chr1	65530371	65584716	54345		0.064	0.005		chr1	39265407	39270510	5103		0.032	0.04			S only	2991	4.27063
chr1	65843961	65880197	36236		0.077	-0.013		chr1	42381095	42533067	151972		-0.004	0.103			all autosomes	52347	1.67539
chr1	66146263	66152413	6150		0.048	0.022		chr1	42588176	42608976	20800		0.001	0.046				RNArmsk	genes/Mbp
chr1	77454650	77515881	61231		0.056	-0.015		chr1	42835511	42989859	154348		-0.007	0.067			all NADs	3299	2.78185
chr1	86987168	86997186	10018		0.046	0.01		chr1	43069577	43085603	16026		0.001	0.06			Y only	145	3.70993
chr1	91918189	91921019	2830		0.057	0.011		chr1	47207273	47213604	6331		-0.011	0.067			S only	247	3.52673
chr1	95735721	95736685	964		0.036	0.006		chr1	47900291	47916048	15757		-0.007	0.05			all autosomes	11111	3.55612
chr1	99641603	99643812	2209		0.04	0.012		chr1	50862921	50866422	3501		0.023	0.023				LINE	repeats/10kbp
chr1	111900232	111927564	27332		0.096	-0.002		chr1	50949800	51017261	67461		-0.05	0.029			all NADs	617464	5.20671
chr1	112353268	112356785	3517		0.062	0.025		chr1	57352494	57390975	38481		0.002	0.047			Y only	20441	5.22998
chr1	112874790	112890151	15361		0.074	-0.008		chr1	57908128	57957341	49213		0.022	0.058			S only	36919	5.2714
chr1	113730646	113738084	7438		0.08	0.002		chr1	58964120	58993282	29162		0.005	0.08			all autosomes	1396654	4.47005
chr1	114578125	114578606	481		0.05	0.02		chr1	60268926	60275424	6498		0.007	0.055				SINE	repeats/10kbp
chr1	114814721	114815266	545		0.045	0.02		chr1	61491196	61545321	54125		-0.044	0.046			all NADs	533831	4.50148
chr1	116267554	116269874	2320		0.047	0.02		chr1	61674526	61780789	106263		0.017	0.083			Y only	22859	5.84864
chr1	116992839	116992849	10		0.04	0.02		chr1	62125890	62161043	35153		0.007	0.084			S only	37356	5.33379
chr1	117752205	117821282	69077		0.086	0.01		chr1	62237135	62331788	94653		0.01	0.055			all autosomes	1711184	5.47671
chr1	146991109	146996599	5490		0.047	0.018		chr1	62852409	62866186	13777		-0.004	0.061				Alu	repeats/10kbp
chr1	153424386	153424804	418		0.05	0.02		chr1	63307689	63326363	18674		0.024	0.048			all NADs	295835	2.4946
chr1	157910007	157914664	4657		0.055	0.014		chr1	63773392	63783674	10282		0.025	0.038			Y only	13948	3.5687
chr1	158105087	158108756	3669		0.054	0.012		chr1	64752858	64753212	354		0.05	0.03			S only	22931	3.27415
chr1	159768179	159771323	3144		0.063	0.02		chr1	64903432	64912794	9362		0.026	0.047			all autosomes	1137653	3.6411
chr1	159911953	159917769	5816		0.06	0.019		chr1	66020995	66021607	612		0.045	0.025				MIR	repeats/10kbp
chr1	159992775	160000701	7926		0.049	0.019		chr1	66471432	66506768	35336		0.011	0.046			all NADs	236263	1.99227
chr1	160957308	160958604	1296		0.062	0.018		chr1	66609597	66635168	25571		0.018	0.041			Y only	8840	2.26178
chr1	162312601	162349397	36796		0.05	0.01		chr1	68971664	68985564	13900		0.007	0.06			S only	14306	2.04265
chr1	165907956	165910482	2526		0.057	0.007		chr1	70452014	70485689	33675		-0.027	0.05			all autosomes	569475	1.82263
chr1	167612690	167621970	9280		0.052	0.019		chr1	70951282	70954284	3002		0.032	0.028				LTR	repeats/10kbp
chr1	175849281	175854855	5574		0.046	0.02		chr1	71536028	71579662	43634		0.011	0.072			all NADs	333071	2.80859
chr1	179394376	179408468	14092		0.105	0.002		chr1	72025577	72051796	26219		0.025	0.039			Y only	11230	2.87328
chr1	179712114	179752466	40352		0.089	-0.025		chr1	72158380	72161885	3505		0.035	0.031			S only	16012	2.28624
chr1	181171550	181179785	8235		0.085	0.004		chr1	72559795	72796836	237041		-0.017	0.047			all autosomes	668887	2.1408
chr1	187019889	187185594	165705		0.081	-0.027		chr1	76178105	76205755	27650		-0.006	0.053				DNA	repeats/10kbp
chr1	188871512	188936759	65247		0.074	0.018		chr1	76301723	76313411	11688		-0.003	0.047			all NADs	177452	1.49635
chr1	190724815	190807261	82446		0.049	0.014		chr1	76381665	76432650	50985		0.008	0.086			Y only	6342	1.62265
chr1	191018811	191072842	54031		0.058	-0.007		chr1	76583390	76618401	35011		0.018	0.051			S only	12283	1.7538
chr1	191349438	191483792	134354		0.067	0.008		chr1	80536736	80573460	36724		-0.004	0.037			all autosomes	439779	1.40753
chr1	195909382	196025398	116016		0.049	-0.021		chr1	80817318	81038157	220839		0.021	0.054				simple	repeats/10kbp
chr1	196692385	196998412	306027		0.099	-0.028		chr1	81292488	81502600	210112		0.008	0.057			all NADs	176586	1.48905
chr1	197216995	197335978	118983		0.051	-0.069		chr1	81730959	82096329	365370		-0.007	0.055			Y only	5957	1.52414
chr1	204973444	205006704	33260		0.096	0.006		chr1	82216981	82455230	238249		-0.055	0.051			S only	9442	1.34815
chr1	207443876	207459757	15881		0.063	-0.008		chr1	84317195	84340497	23302		0.011	0.078			all autosomes	389715	1.2473
chr1	207541820	207552650	10830		0.053	0.009		chr1	87110995	87122774	11779		0.022	0.065				low complexity	repeats/10kbp
chr1	207885646	207888506	2860		0.057	0.013		chr1	88516758	88617919	101161		0.022	0.059			all NADs	164700	1.38882
chr1	208100710	208101242	532		0.04	0.02		chr1	89080734	89095588	14854		0.001	0.039			Y only	4702	1.20304
chr1	208298489	208341588	43099		0.089	-0.004		chr1	89564285	89570664	6379		0.029	0.034			S only	9969	1.4234
chr1	214364582	214367621	3039		0.042	0.017		chr1	89980137	90010205	30068		0.02	0.029			all autosomes	352976	1.12971
chr1	217409474	217560129	150655		0.064	0.011		chr1	90504318	90516677	12359		0.01	0.05
chr1	218368981	218418971	49990		0.054	0.009		chr1	91325846	91352371	26525		-0.004	0.041
chr1	219633449	219789060	155611		0.074	0.006		chr1	91492104	91501410	9306		0.016	0.035
chr1	219914663	219928190	13527		0.056	0.012		chr1	96635122	96645470	10348		0.029	0.028
chr1	220118521	220119181	660		0.043	0.017		chr1	98989102	98996957	7855		0.032	0.028
chr1	226645101	226735497	90396		0.05	0.008		chr1	99069496	99092292	22796		0.022	0.049
chr1	227885586	227885816	230		0.07	0.03		chr1	99233268	99263147	29879		0	0.041
chr1	228019104	228221016	201912		0.072	-0.041		chr1	99326721	99356066	29345		-0.003	0.049
chr1	229192755	229295756	103001		0.058	-0.045		chr1	99492784	99503773	10989		0.023	0.028
chr1	233455065	233456447	1382		0.042	0.02		chr1	99750990	99790894	39904		-0.005	0.034
chr1	234470881	234479073	8192		0.069	0		chr1	99861723	99879301	17578		0.017	0.028
chr1	240962346	241015866	53520		0.096	-0.01		chr1	101809961	101814426	4465		0.029	0.024
chr1	249087944	249099995	12051		0.076	0.001		chr1	108671676	108682010	10334		0.011	0.046
chr2	18206444	18331253	124809		0.071	-0.053		chr1	109014296	109043625	29329		0.001	0.033
chr2	29482573	29484851	2278		0.055	0.025		chr1	110748395	110778002	29607		-0.011	0.038
chr2	29765644	29790085	24441		0.056	0.015		chr1	110830614	110831418	804		0.05	0.035
chr2	30310686	30310820	134		0.04	0.03		chr1	111034870	111036460	1590		0.035	0.03
chr2	33854282	33855065	783		0.045	0.015		chr1	111788503	111796189	7686		0.03	0.039
chr2	36525573	36526692	1119		0.05	0.027		chr1	113893381	113895873	2492		0.027	0.039
chr2	41985512	42018221	32709		0.086	-0.002		chr1	115613808	115620068	6260		0.033	0.033
chr2	48294582	48298991	4409		0.052	0.016		chr1	116886462	116889210	2748		0.04	0.023
chr2	48898743	48977534	78791		0.089	-0.006		chr1	117044434	117108968	64534		0.019	0.047
chr2	49047771	49117997	70226		0.126	-0.003		chr1	117583367	117594588	11221		-0.01	0.056
chr2	51537054	51871408	334354		0.064	-0.024		chr1	118506448	118513441	6993		0.034	0.036
chr2	52361385	52438418	77033		0.061	-0.051		chr1	119619265	119636936	17671		0.007	0.044
chr2	52823524	53251727	428203		0.085	-0.041		chr1	119682364	119732284	49920		0.004	0.041
chr2	53362356	53478973	116617		0.105	-0.019		chr1	146591916	146610643	18727		0.016	0.03
chr2	53577650	53636216	58566		0.116	-0.009		chr1	146785452	146791342	5890		0.018	0.038
chr2	53744239	53849441	105202		0.068	-0.093		chr1	147132470	147140255	7785		0.029	0.028
chr2	65926946	65929788	2842		0.04	0.014		chr1	152023140	152027010	3870		0.028	0.045
chr2	72156924	72163483	6559		0.058	0.012		chr1	157158180	157161276	3096		0.03	0.062
chr2	72325356	72332303	6947		0.069	0.007		chr1	158961208	158974845	13637		-0.037	0.044
chr2	84765030	84859164	94134		0.081	0.018		chr1	159033266	159040206	6940		0.02	0.035
chr2	86620612	86623261	2649		0.07	0.028		chr1	160368979	160372719	3740		0.037	0.037
chr2	88366983	88369371	2388		0.06	0.022		chr1	161559369	161642321	82952		-0.104	0.089
chr2	98947637	98959901	12264		0.052	0.018		chr1	162066743	162085778	19035		0.033	0.03
chr2	108867928	108882920	14992		0.054	0.012		chr1	163314849	163333590	18741		-0.016	0.087
chr2	113711901	113728847	16946		0.062	0.016		chr1	164491220	164505080	13860		-0.001	0.05
chr2	114777584	114783347	5763		0.116	0.004		chr1	164801687	164809822	8135		0.026	0.04
chr2	119945425	119947388	1963		0.045	0.015		chr1	165568937	165580233	11296		0.002	0.053
chr2	121906846	121934878	28032		0.049	0.019		chr1	166817952	166867260	49308		0.025	0.054
chr2	131457309	131457310	1		0.21	0.18		chr1	167183492	167422460	238968		-0.008	0.038
chr2	135255240	135273183	17943		0.082	0.003		chr1	168285511	168302961	17450		-0.001	0.034
chr2	141349215	141588425	239210		0.124	0.013		chr1	169040295	169052115	11820		0.012	0.034
chr2	141890960	142053130	162170		0.089	-0.059		chr1	169138683	169290894	152211		-0.022	0.073
chr2	142166589	142235058	68469		0.058	-0.067		chr1	169339829	169496526	156697		-0.015	0.067
chr2	142304640	142395216	90576		0.134	-0.041		chr1	169761409	169782079	20670		-0.013	0.051
chr2	143427830	143457896	30066		0.089	0.002		chr1	170885562	170913025	27463		0.012	0.038
chr2	157849435	157862286	12851		0.047	-0.007		chr1	171031288	171037541	6253		0.029	0.03
chr2	165601691	165707017	105326		0.067	-0.009		chr1	171204758	171217171	12413		0.03	0.038
chr2	165855522	166019421	163899		0.129	-0.009		chr1	174542100	174651920	109820		-0.001	0.039
chr2	166413800	166563419	149619		0.07	-0.013		chr1	176183384	176200279	16895		-0.022	0.055
chr2	177318815	177327431	8616		0.049	0.012		chr1	177167922	177232053	64131		-0.005	0.054
chr2	180194343	180239192	44849		0.052	-0.022		chr1	177825198	177834806	9608		0.03	0.037
chr2	182130386	182205841	75455		0.057	-0.006		chr1	182553748	182603387	49639		0.024	0.081
chr2	182536546	182537706	1160		0.042	0.022		chr1	182723299	182759537	36238		0.021	0.061
chr2	193143808	193151350	7542		0.054	0.014		chr1	188645466	188672792	27326		0.029	0.025
chr2	196196825	196198711	1886		0.055	0.025		chr1	189281576	189348878	67302		0.037	0.034
chr2	196788184	196788920	736		0.05	0.02		chr1	207253861	207263849	9988		0.006	0.04
chr2	196915501	196917376	1875		0.048	0.018		chr1	208395197	208397390	2193		0.043	0.023
chr2	204854272	205025904	171632		0.072	-0.059		chr1	209532890	209608147	75257		-0.049	0.041
chr2	207100612	207123162	22550		0.04	-0.004		chr1	209757838	209931005	173167		-0.06	0.081
chr2	208964660	208977853	13193		0.063	0.014		chr1	210113972	210141494	27522		0.003	0.052
chr2	213677092	213722114	45022		0.076	0.018		chr1	210257706	210301946	44240		0.01	0.072
chr2	224296125	224299823	3698		0.045	0.015		chr1	210601471	210618487	17016		-0.001	0.046
chr2	226519609	226520390	781		0.048	0.02		chr1	211405673	211415590	9917		0.015	0.058
chr2	233929157	234101397	172240		0.08	0.021		chr1	213429706	213461699	31993		0.027	0.037
chr2	237108457	237119092	10635		0.097	0.018		chr1	217316867	217324674	7807		0.036	0.023
chr2	237944878	237950596	5718		0.055	0.013		chr1	217904590	217931971	27381		0.029	0.039
chr3	9588338	9625599	37261		0.058	-0.026		chr1	219998899	220007106	8207		0.016	0.04
chr3	11068189	11079909	11720		0.063	0.011		chr1	220459952	220467905	7953		0.026	0.044
chr3	11939739	11939837	98		0.07	0.025		chr1	220874250	220878389	4139		0.022	0.04
chr3	12131833	12133199	1366		0.053	0.02		chr1	225168144	225182670	14526		0.043	0.04
chr3	27190003	27204254	14251		0.048	0.004		chr1	225525343	225530719	5376		0.032	0.032
chr3	27781944	27793466	11522		0.061	0.003		chr1	227775299	227793453	18154		0.038	0.042
chr3	37493091	37505869	12778		0.075	0.013		chr1	229784981	229821190	36209		-0.045	0.063
chr3	38788471	38794861	6390		0.052	0.013		chr1	230178599	230179061	462		0.03	0.02
chr3	39467516	39468544	1028		0.04	0.013		chr1	230424887	230438857	13970		0.026	0.054
chr3	40490226	40492199	1973		0.058	0.02		chr1	230777023	230799276	22253		0.017	0.053
chr3	43945568	43954415	8847		0.068	0.018		chr1	231232824	231245037	12213		0.031	0.031
chr3	46241595	46385192	143597		0.08	-0.062		chr1	231323866	231324998	1132		0.04	0.03
chr3	55938143	55949287	11144		0.06	0.013		chr1	236339252	236357731	18479		0.017	0.038
chr3	59853626	59854949	1323		0.055	0.025		chr1	236649831	236654393	4562		0.018	0.024
chr3	73400164	73402501	2337		0.046	0.016		chr1	236729446	236764122	34676		-0.016	0.066
chr3	76033086	76054402	21316		0.063	-0.022		chr1	240146711	240153975	7264		0.016	0.056
chr3	76703284	77144666	441382		0.068	-0.028		chr1	241753377	241794384	41007		0.028	0.049
chr3	77250978	77266874	15896		0.075	0.009		chr1	241958690	241978688	19998		-0.013	0.03
chr3	78335099	78351276	16177		0.051	0.013		chr1	242024228	242056963	32735		-0.027	0.065
chr3	81834664	81840839	6175		0.067	-0.001		chr1	247137359	247150097	12738		0	0.044
chr3	87099469	87103877	4408		0.047	0.011		chr1	247207208	247242902	35694		0.021	0.036
chr3	101973018	101985895	12877		0.051	-0.001		chr1	247311646	247367729	56083		-0.007	0.041
chr3	109256864	109379836	122972		0.174	-0.034		chr1	247426193	247438422	12229		0.04	0.04
chr3	111104792	111105870	1078		0.11	0.02		chr1	247539936	247547664	7728		0.002	0.033
chr3	111179940	111219905	39965		0.108	-0.008		chr2	1832369	1841121	8752		0.02	0.087
chr3	111980266	111999282	19016		0.077	0.013		chr2	3282785	3326707	43922		0.003	0.064
chr3	112168043	112210576	42533		0.054	0.018		chr2	5811122	5974387	163265		-0.003	0.11
chr3	118860651	118861435	784		0.04	0.02		chr2	7885906	7962800	76894		0.001	0.091
chr3	120542009	120544030	2021		0.045	0.02		chr2	13175081	13186334	11253		-0.024	0.057
chr3	122048553	122048999	446		0.043	0.02		chr2	15314035	15376224	62189		0.006	0.041
chr3	126799122	126809542	10420		0.074	0.004		chr2	15717833	15759875	42042		-0.039	0.079
chr3	127231940	127240492	8552		0.082	0.004		chr2	17745560	17784099	38539		0.022	0.049
chr3	131982809	132074081	91272		0.059	-0.004		chr2	20945939	20979704	33765		0.021	0.052
chr3	136760125	136766701	6576		0.054	0.011		chr2	22001072	22056811	55739		0.019	0.153
chr3	138962607	138972879	10272		0.056	0.011		chr2	23558107	23568985	10878		0.001	0.053
chr3	140897555	140908671	11116		0.054	-0.001		chr2	29810258	29868986	58728		0.02	0.054
chr3	146355367	146355455	88		0.05	0.02		chr2	30949001	30951617	2616		0.038	0.025
chr3	167681164	167681802	638		0.05	0.02		chr2	31440337	31440571	234		0.04	0.03
chr3	173306275	173429427	123152		0.092	-0.018		chr2	31672330	31699693	27363		0.033	0.037
chr3	173524841	173610421	85580		0.043	0.012		chr2	41039136	41040620	1484		0.036	0.026
chr3	175849981	175966412	116431		0.077	-0.01		chr2	48168737	48175701	6964		0.012	0.037
chr3	176098280	176182016	83736		0.075	-0.003		chr2	48825178	48834154	8976		0.038	0.041
chr3	176452627	176512756	60129		0.211	0.012		chr2	56229257	56247444	18187		0.019	0.051
chr3	176572121	176601923	29802		0.126	0.004		chr2	58173911	58174801	890		0.04	0.028
chr3	178149790	178163772	13982		0.068	0.014		chr2	58409978	58455495	45517		-0.026	0.06
chr3	178407533	178470930	63397		0.166	0.015		chr2	60702300	60768733	66433		0.008	0.179
chr3	178670663	178680448	9785		0.068	0.018		chr2	60938765	60945010	6245		0.023	0.033
chr3	186385628	186416559	30931		0.057	0.014		chr2	63335450	63399860	64410		-0.007	0.057
chr3	187045000	187121316	76316		0.142	-0.002		chr2	63622705	63763782	141077		-0.025	0.067
chr3	187370662	187387831	17169		0.078	0		chr2	66594892	66610425	15533		0.019	0.048
chr3	189041504	189130169	88665		0.078	-0.036		chr2	70565002	70566442	1440		0.06	0.04
chr3	189307069	189355357	48288		0.096	0.013		chr2	71089036	71101080	12044		0.01	0.028
chr3	190451991	190489791	37800		0.096	-0.022		chr2	71397311	71408489	11178		0.031	0.046
chr3	190710286	190746870	36584		0.096	-0.01		chr2	71511440	71513213	1773		0.039	0.039
chr4	1421114	1555274	134160		0.112	-0.092		chr2	71853269	71904518	51249		-0.006	0.044
chr4	5326777	5331892	5115		0.044	0.02		chr2	73566854	73676671	109817		0.038	0.038
chr4	8065621	8139936	74315		0.11	-0.001		chr2	73779709	73839773	60064		0.024	0.048
chr4	13679311	13859007	179696		0.111	-0.015		chr2	75933687	75944155	10468		-0.002	0.06
chr4	14045431	14234314	188883		0.063	-0.064		chr2	80220587	80229096	8509		0.038	0.032
chr4	14962430	14979129	16699		0.092	0.01		chr2	80302333	80346180	43847		0.015	0.059
chr4	16298319	16299007	688		0.04	0.02		chr2	84624980	84640346	15366		0.004	0.051
chr4	25728982	25729604	622		0.057	0.03		chr2	86826167	86927768	101601		0.017	0.054
chr4	38383870	38484905	101035		0.071	-0.015		chr2	88846822	88862335	15513		0.002	0.038
chr4	41308643	41313249	4606		0.05	-0.015		chr2	88988201	89025471	37270		-0.021	0.05
chr4	48077141	48085706	8565		0.059	0.009		chr2	91693326	91693327	1		0.25	0.41
chr4	48946621	48950983	4362		0.06	0.013		chr2	95710338	95717565	7227		0.026	0.042
chr4	53377504	53382767	5263		0.062	0.022		chr2	98675647	98682554	6907		0.03	0.033
chr4	55656766	55720182	63416		0.046	-0.049		chr2	99273031	99280261	7230		0.026	0.043
chr4	55823567	55853171	29604		0.053	-0.014		chr2	99502468	99542646	40178		0.022	0.03
chr4	72563428	72572639	9211		0.047	0.008		chr2	99713186	99728787	15601		0.016	0.064
chr4	74216840	74220421	3581		0.044	0.014		chr2	103087014	103115300	28286		-0.027	0.048
chr4	74403564	74407998	4434		0.051	0.01		chr2	105834080	105839724	5644		0.026	0.043
chr4	85928825	85950032	21207		0.086	0		chr2	106181378	106204138	22760		0.01	0.048
chr4	86633286	86633336	50		0.04	0.02		chr2	106528101	106550006	21905		-0.001	0.073
chr4	87118734	87141431	22697		0.054	0.007		chr2	106715126	106739461	24335		0.009	0.062
chr4	100791654	100791836	182		0.05	0.03		chr2	106836684	106852731	16047		-0.005	0.058
chr4	100978489	101177779	199290		0.063	0.009		chr2	111638159	111656809	18650		0.027	0.032
chr4	101309055	101315249	6194		0.041	0.012		chr2	111742969	111753245	10276		0.033	0.034
chr4	108109867	108165258	55391		0.078	-0.008		chr2	113900838	113923790	22952		0.015	0.083
chr4	108187378	108271876	84498		0.059	-0.072		chr2	118650684	118688557	37873		0.012	0.052
chr4	114141565	114147521	5956		0.046	0.02		chr2	118761280	118787554	26274		-0.009	0.06
chr4	137598916	137605914	6998		0.051	0.011		chr2	120043216	120183857	140641		0.014	0.093
chr4	143824773	143833227	8454		0.096	0.014		chr2	120407040	120416685	9645		0.024	0.046
chr4	149125679	149144460	18781		0.045	0.02		chr2	122030205	122049214	19009		-0.005	0.065
chr4	149246838	149268593	21755		0.042	0.011		chr2	122544141	122556901	12760		0.012	0.071
chr4	149411410	149467445	56035		0.095	0.005		chr2	127721990	127752249	30259		-0.019	0.068
chr4	149609012	149663702	54690		0.071	-0.02		chr2	129452997	129505821	52824		-0.011	0.057
chr4	149765571	149834641	69070		0.049	-0.051		chr2	130977802	131003253	25451		0.03	0.14
chr4	150207981	150218716	10735		0.042	0.018		chr2	131053729	131062621	8892		0.025	0.085
chr4	150586473	150639030	52557		0.064	-0.022		chr2	131573550	131609564	36014		0.004	0.073
chr4	152394043	152549375	155332		0.078	-0.001		chr2	131767594	131769088	1494		0.025	0.028
chr4	152971693	152985498	13805		0.072	0.008		chr2	133089719	133107026	17307		0.02	0.054
chr4	159135669	159143467	7798		0.048	0.015		chr2	135598611	135612304	13693		0.028	0.037
chr4	159573156	159573594	438		0.04	0.02		chr2	136027871	136073882	46011		0.016	0.07
chr4	190098373	190116376	18003		0.066	0.014		chr2	136230430	136246571	16141		0.016	0.048
chr5	10949397	10963216	13819		0.058	0.009		chr2	136635347	136693610	58263		-0.038	0.035
chr5	13506057	13695619	189562		0.155	-0.049		chr2	136734696	136763443	28747		-0.016	0.047
chr5	15065714	15067465	1751		0.065	0.035		chr2	138695176	138730858	35682		0.03	0.076
chr5	15474128	15474214	86		0.05	0.02		chr2	139234158	139322769	88611		0.016	0.089
chr5	16439058	16441262	2204		0.048	0.008		chr2	147427633	147442383	14750		0.005	0.049
chr5	17499810	17510296	10486		0.055	0.03		chr2	148591106	148733473	142367		-0.022	0.118
chr5	31588865	31603169	14304		0.056	0.009		chr2	149307251	149310116	2865		0.034	0.02
chr5	31787449	31814964	27515		0.065	-0.008		chr2	149352208	149363486	11278		0.011	0.036
chr5	37931266	37941786	10520		0.062	0.007		chr2	149591390	149608949	17559		0.02	0.054
chr5	38091322	38232839	141517		0.117	0.01		chr2	150217002	150323298	106296		0.01	0.071
chr5	38325551	38341892	16341		0.063	0		chr2	150394918	150397260	2342		0.03	0.033
chr5	43359210	43399529	40319		0.064	0.031		chr2	152370391	152383868	13477		0.019	0.052
chr5	43690661	43711749	21088		0.066	0.011		chr2	152629179	152661817	32638		0.012	0.056
chr5	57803551	57804231	680		0.035	0.01		chr2	152875411	152886526	11115		0.009	0.046
chr5	60979060	60986294	7234		0.057	0.007		chr2	153604011	153614216	10205		0.008	0.057
chr5	74388336	74400264	11928		0.06	0.03		chr2	157203852	157214126	10274		0.024	0.033
chr5	74540632	74562560	21928		0.059	-0.004		chr2	157417428	157420451	3023		0.039	0.032
chr5	75843799	75851290	7491		0.061	0.004		chr2	158175889	158195702	19813		-0.009	0.046
chr5	82126300	82220519	94219		0.069	0.018		chr2	158504328	158554556	50228		0.014	0.069
chr5	86742214	86745711	3497		0.055	0.025		chr2	158778590	158804852	26262		-0.001	0.045
chr5	88393489	88405836	12347		0.043	0.009		chr2	159270519	159281923	11404		0.019	0.045
chr5	88462080	88469375	7295		0.044	0.014		chr2	162295160	162305155	9995		0.002	0.06
chr5	88714821	88758272	43451		0.066	0.021		chr2	162788669	162814152	25483		-0.03	0.065
chr5	88780782	88871711	90929		0.081	0.016		chr2	163183708	163188423	4715		0.032	0.056
chr5	90180449	90205356	24907		0.067	0.005		chr2	164459482	164496906	37424		0.003	0.059
chr5	90733475	90765909	32434		0.07	0.006		chr2	164569427	164602027	32600		0.005	0.047
chr5	91388270	91400683	12413		0.056	0.019		chr2	168171950	168436056	264106		-0.004	0.054
chr5	94117468	94166226	48758		0.064	0.011		chr2	168761821	168770389	8568		0.033	0.037
chr5	101975195	102004358	29163		0.081	-0.023		chr2	169183330	169201243	17913		0.024	0.032
chr5	108982722	108997166	14444		0.067	0.007		chr2	169262458	169298926	36468		-0.009	0.037
chr5	109245996	109263093	17097		0.075	0.02		chr2	169468766	169759430	290664		-0.009	0.05
chr5	112965644	112969956	4312		0.07	0.011		chr2	170295665	170308723	13058		0.011	0.069
chr5	113453816	113466579	12763		0.065	-0.002		chr2	171101131	171118195	17064		0.011	0.028
chr5	113752231	113774901	22670		0.082	-0.005		chr2	171737377	171737763	386		0.033	0.033
chr5	126947752	126983327	35575		0.054	-0.046		chr2	176094124	176115172	21048		0.026	0.051
chr5	128025408	128036029	10621		0.07	0.009		chr2	176670562	176770786	100224		0.024	0.074
chr5	131206146	131299219	93073		0.07	0.01		chr2	176933318	177027978	94660		-0.018	0.069
chr5	133238915	133247603	8688		0.078	0.018		chr2	177153577	177245126	91549		0.023	0.071
chr5	134896501	134897718	1217		0.042	0.02		chr2	178003595	178011044	7449		0.022	0.056
chr5	143612516	143626214	13698		0.069	-0.004		chr2	178435889	178462029	26140		0.002	0.044
chr5	144528358	144564486	36128		0.062	0.02		chr2	178957891	178971898	14007		0.006	0.037
chr5	145699411	145703202	3791		0.054	0.013		chr2	179409469	179439146	29677		0.014	0.048
chr5	150633509	150659086	25577		0.079	-0.035		chr2	180043001	180068948	25947		0.027	0.067
chr5	150922284	150922302	18		0.04	0.03		chr2	180602197	180612505	10308		0.027	0.042
chr5	150988926	150991432	2506		0.055	0.025		chr2	180805166	180825700	20534		0.011	0.044
chr5	153999607	154003543	3936		0.04	0.013		chr2	180913756	181087067	173311		-0.007	0.066
chr5	155758754	155772173	13419		0.049	0.006		chr2	181151991	181182723	30732		-0.031	0.033
chr5	157339593	157368544	28951		0.078	0.007		chr2	181679684	181808652	128968		-0.03	0.049
chr5	158313609	158322510	8901		0.05	0.016		chr2	181997748	182078638	80890		-0.007	0.038
chr5	167082337	167092948	10611		0.055	0.01		chr2	182335271	182409463	74192		0.004	0.051
chr5	167146567	167153031	6464		0.043	0.014		chr2	184055996	184068078	12082		0.006	0.052
chr5	173855471	173890286	34815		0.095	-0.01		chr2	187302796	187331245	28449		-0.019	0.089
chr5	174060495	174177838	117343		0.056	-0.019		chr2	187754134	187784855	30721		0.013	0.053
chr5	178516910	178523396	6486		0.06	0.03		chr2	188237802	188289056	51254		0.002	0.067
chr5	179815965	179869114	53149		0.118	0.013		chr2	198593187	198632317	39130		-0.014	0.054
chr5	180201427	180203045	1618		0.057	0.023		chr2	198671626	198784967	113341		0.011	0.089
chr6	232875	239906	7031		0.052	0.009		chr2	200084836	200194574	109738		-0.01	0.037
chr6	410541	415525	4984		0.049	0.014		chr2	200324937	200351538	26601		-0.004	0.057
chr6	801509	895160	93651		0.052	-0.072		chr2	200741692	200750693	9001		0.018	0.043
chr6	6675420	6675492	72		0.045	0.02		chr2	207646555	207683742	37187		0.025	0.035
chr6	6907110	6997466	90356		0.058	0.015		chr2	207791146	207798879	7733		0.035	0.03
chr6	7749262	7862835	113573		0.08	-0.032		chr2	209097588	209097738	150		0.04	0.025
chr6	8171852	8188218	16366		0.065	0.015		chr2	209212718	209225606	12888		0.018	0.062
chr6	9347524	9388054	40530		0.096	-0.051		chr2	210350414	210388451	38037		0.027	0.027
chr6	9539875	9594784	54909		0.131	-0.013		chr2	210884042	210930250	46208		0.008	0.082
chr6	10365041	10673452	308411		0.17	-0.046		chr2	213582937	213613259	30322		0.024	0.053
chr6	13260405	13269441	9036		0.069	0.009		chr2	214156022	214180845	24823		0.001	0.049
chr6	15723717	15769285	45568		0.074	0.003		chr2	214841869	214907460	65591		0.025	0.116
chr6	16087737	16099034	11297		0.07	0.011		chr2	215581848	215683911	102063		-0.016	0.06
chr6	23498118	23512270	14152		0.076	-0.003		chr2	216101856	216116132	14276		0.009	0.053
chr6	24595815	24601102	5287		0.044	0.022		chr2	220608043	220622051	14008		0.014	0.04
chr6	26742965	26925326	182361		0.05	-0.011		chr2	220795029	220813844	18815		0.022	0.039
chr6	27704586	27709381	4795		0.084	0.02		chr2	221991265	222014251	22986		0.026	0.043
chr6	33856050	34072112	216062		0.13	-0.17		chr2	222226517	222228401	1884		0.04	0.032
chr6	38716678	38719805	3127		0.05	0.02		chr2	222452095	222474269	22174		-0.002	0.077
chr6	39744282	39772044	27762		0.075	-0.009		chr2	223438622	223504370	65748		-0.038	0.081
chr6	39896460	39900389	3929		0.053	0.018		chr2	223989441	224019316	29875		0.016	0.044
chr6	41094586	41094988	402		0.048	0.01		chr2	226074210	226082008	7798		0.028	0.024
chr6	45804533	45823279	18746		0.054	0.017		chr2	228173363	228215698	42335		-0.007	0.056
chr6	47052737	47053946	1209		0.05	0.02		chr2	228452580	228475058	22478		0.026	0.053
chr6	47272330	47275054	2724		0.063	0		chr2	230596017	230610092	14075		0.01	0.078
chr6	54997270	55059560	62290		0.056	-0.04		chr2	234499465	234520034	20569		-0.038	0.043
chr6	55188674	55249536	60862		0.054	0.006		chr2	234583400	234616602	33202		0.032	0.051
chr6	57234497	57293453	58956		0.091	-0.028		chr2	240341618	240352181	10563		0.027	0.058
chr6	71598872	71602439	3567		0.044	0.018		chr2	240873201	240881651	8450		0.023	0.041
chr6	72289468	72301242	11774		0.054	-0.002		chr2	240972236	241065357	93121		0.016	0.062
chr6	72576688	72648889	72201		0.092	0.007		chr3	4722081	4728236	6155		0.024	0.033
chr6	72772823	72788238	15415		0.045	0.004		chr3	4911688	4994533	82845		0.017	0.071
chr6	81519905	81675635	155730		0.103	0.009		chr3	5252943	5257503	4560		0.026	0.034
chr6	81934039	81982167	48128		0.165	0.012		chr3	8475744	8479967	4223		0.021	0.043
chr6	82122841	82229930	107089		0.092	-0.039		chr3	8695271	8764986	69715		-0.063	0.05
chr6	83172238	83287663	115425		0.124	0.008		chr3	9010782	9051261	40479		-0.042	0.063
chr6	83460959	83541217	80258		0.095	0		chr3	9329480	9343556	14076		0.025	0.042
chr6	84272711	84279111	6400		0.074	0.004		chr3	13114485	13116290	1805		0.037	0.03
chr6	86437780	86437806	26		0.06	0.03		chr3	13518617	13658510	139893		-0.004	0.04
chr6	88544390	88563725	19335		0.078	0.003		chr3	14148114	14154781	6667		0.02	0.058
chr6	107315695	107329286	13591		0.109	0.011		chr3	14732522	14748297	15775		0.007	0.047
chr6	109563873	109605360	41487		0.059	-0.021		chr3	14931071	14941163	10092		0.023	0.047
chr6	109961980	109965120	3140		0.052	0.014		chr3	16624067	16639076	15009		0.009	0.094
chr6	110168171	110196133	27962		0.089	-0.001		chr3	16902197	17103836	201639		0.02	0.158
chr6	114436497	114465994	29497		0.083	-0.015		chr3	17176516	17306177	129661		-0.007	0.085
chr6	119763742	119799137	35395		0.051	0.016		chr3	17473923	17630781	156858		-0.019	0.06
chr6	121707463	121709208	1745		0.05	0.023		chr3	17711312	17811381	100069		-0.037	0.063
chr6	137291993	137322496	30503		0.06	0.015		chr3	19959735	19973488	13753		0.021	0.045
chr6	145657373	145694873	37500		0.056	0.002		chr3	20108740	20115410	6670		0.041	0.03
chr6	147756537	147797930	41393		0.061	0.005		chr3	21661980	21718065	56085		-0.028	0.061
chr6	148103480	148328313	224833		0.078	0.013		chr3	21748158	21797373	49215		-0.006	0.094
chr6	148366787	148438424	71637		0.099	-0.004		chr3	23069204	23175990	106786		-0.021	0.075
chr6	151837618	151845812	8194		0.072	0.002		chr3	24302322	24368551	66229		-0.012	0.062
chr6	152412489	152413577	1088		0.05	0.028		chr3	25640887	25686790	45903		0.027	0.135
chr6	155994702	156029612	34910		0.05	-0.029		chr3	25796292	25861881	65589		0.021	0.093
chr6	156200815	156244675	43860		0.073	0.001		chr3	28309315	28417955	108640		-0.047	0.04
chr6	156869130	156912226	43096		0.066	-0.003		chr3	28879280	28883867	4587		0.037	0.029
chr6	159480515	159546888	66373		0.068	-0.009		chr3	30848948	30867091	18143		0.009	0.041
chr6	160040116	160062399	22283		0.065	-0.002		chr3	30928331	30953498	25167		0.037	0.04
chr6	164153741	164188074	34333		0.06	0.012		chr3	31212271	31469821	257550		-0.001	0.039
chr6	169393154	169398843	5689		0.051	0.011		chr3	31519002	31537396	18394		-0.007	0.048
chr7	442253	456709	14456		0.088	-0.184		chr3	33907222	33913747	6525		0.015	0.046
chr7	1323045	1421374	98329		0.138	-0.199		chr3	36884151	36886792	2641		0.033	0.026
chr7	6879633	6955266	75633		0.107	-0.017		chr3	39256327	39267208	10881		0.025	0.051
chr7	12119786	12254492	134706		0.072	0.011		chr3	39393991	39422090	28099		-0.008	0.042
chr7	18197220	18317863	120643		0.068	-0.023		chr3	40569449	40587921	18472		0.003	0.072
chr7	19507372	19508113	741		0.05	0.02		chr3	41230598	41257155	26557		-0.023	0.061
chr7	22136861	22145107	8246		0.061	0.017		chr3	41304344	41328389	24045		-0.044	0.049
chr7	22198860	22220569	21709		0.048	0.008		chr3	41928528	41939103	10575		0.028	0.063
chr7	27533480	27537644	4164		0.042	0.015		chr3	42293012	42298301	5289		0.03	0.03
chr7	29900264	29901402	1138		0.04	0.02		chr3	42553456	42553464	8		0.04	0.03
chr7	30248190	30264181	15991		0.066	0.02		chr3	42897465	42897479	14		0.04	0.02
chr7	31820263	32171229	350966		0.089	0		chr3	43147686	43156617	8931		0.014	0.03
chr7	32501876	32513580	11704		0.099	-0.004		chr3	44351582	44380280	28698		-0.014	0.057
chr7	35607882	35612985	5103		0.057	0.015		chr3	50703698	50704416	718		0.045	0.05
chr7	42343333	42350510	7177		0.048	0.014		chr3	51356099	51367896	11797		0.03	0.034
chr7	43348679	43381141	32462		0.061	0.011		chr3	51759445	51788985	29540		0.011	0.082
chr7	45204789	45219081	14292		0.103	0.009		chr3	53405416	53415190	9774		-0.01	0.065
chr7	45682815	45687565	4750		0.048	0.012		chr3	53840648	53858682	18034		-0.002	0.06
chr7	54807059	54812022	4963		0.048	0.02		chr3	53922194	53953266	31072		-0.067	0.047
chr7	82503584	82512337	8753		0.042	0.007		chr3	54854325	54858230	3905		0.024	0.049
chr7	93429361	93444074	14713		0.06	0.003		chr3	56583710	56606346	22636		0	0.128
chr7	98078772	98093082	14310		0.155	-0.006		chr3	57375862	57453405	77543		0.011	0.034
chr7	98408344	98424146	15802		0.096	0.012		chr3	58673982	58685265	11283		0.022	0.033
chr7	99293127	99454892	161765		0.086	-0.01		chr3	58799271	58825421	26150		-0.002	0.028
chr7	104497648	104502471	4823		0.065	0.002		chr3	60238782	60274221	35439		-0.028	0.049
chr7	109875319	109897172	21853		0.054	0.005		chr3	60328568	60362591	34023		-0.012	0.06
chr7	110291408	110371812	80404		0.074	-0.013		chr3	61506489	61512093	5604		0.024	0.045
chr7	112189317	112254463	65146		0.131	-0.018		chr3	62213015	62232036	19021		0.021	0.057
chr7	112332022	112382949	50927		0.095	-0.01		chr3	62541076	62603608	62532		-0.012	0.085
chr7	112945314	113047163	101849		0.102	-0.026		chr3	63787791	63800151	12360		0.003	0.061
chr7	113354979	113373950	18971		0.065	0.017		chr3	64553173	64572430	19257		0.006	0.036
chr7	113565435	113623046	57611		0.066	-0.034		chr3	65291710	65323039	31329		-0.016	0.055
chr7	119719869	119722384	2515		0.05	0.02		chr3	66930351	66930513	162		0.04	0.03
chr7	121083154	121194967	111813		0.057	-0.038		chr3	67005563	67106887	101324		-0.043	0.044
chr7	134049779	134073194	23415		0.055	0.018		chr3	67451858	67465913	14055		-0.002	0.041
chr7	137712968	137716702	3734		0.073	0.013		chr3	67731000	67736549	5549		0.022	0.033
chr7	138493766	138504475	10709		0.059	0.005		chr3	69010306	69023277	12971		-0.006	0.045
chr7	140650720	140667211	16491		0.042	0.008		chr3	69195855	69282951	87096		-0.004	0.071
chr7	142225851	142276050	50199		0.074	-0.039		chr3	69692380	69703330	10950		-0.021	0.066
chr7	150608263	150623166	14903		0.069	-0.011		chr3	70048339	70061107	12768		0.009	0.031
chr7	151555500	151618554	63054		0.085	-0.004		chr3	70490667	70508828	18161		0.03	0.032
chr7	158706931	158711275	4344		0.052	0.012		chr3	71794548	71818352	23804		-0.01	0.057
chr8	9029936	9034427	4491		0.053	0.03		chr3	72111190	72206493	95303		-0.037	0.046
chr8	11574794	11576632	1838		0.042	0.02		chr3	72769572	72847388	77816		-0.057	0.046
chr8	11798650	11799236	586		0.056	0.02		chr3	73173346	73189521	16175		0.02	0.071
chr8	13563302	13564390	1088		0.055	0.025		chr3	73901616	73924560	22944		-0.005	0.054
chr8	14449291	14669051	219760		0.124	-0.004		chr3	74508004	74553061	45057		0.007	0.044
chr8	15039029	15121852	82823		0.102	-0.022		chr3	74692881	74698507	5626		0.033	0.036
chr8	18051713	18352280	300567		0.084	0.006		chr3	75516262	75604588	88326		-0.07	0.214
chr8	19734344	19740307	5963		0.054	0.007		chr3	75815850	75815851	1		0.15	0.31
chr8	19953160	19955790	2630		0.046	0.014		chr3	77390036	77395476	5440		0.04	0.027
chr8	21733766	21735812	2046		0.085	0.005		chr3	78111024	78113376	2352		0.039	0.028
chr8	23874983	23986327	111344		0.082	-0.005		chr3	78657707	78668045	10338		0.022	0.042
chr8	25923241	25942216	18975		0.082	-0.034		chr3	79422631	79449522	26891		0.005	0.048
chr8	26541943	26544372	2429		0.088	0.02		chr3	81602136	81610583	8447		0.034	0.031
chr8	27083381	27098141	14760		0.078	-0.01		chr3	86823167	86842662	19495		-0.003	0.087
chr8	27208111	27215349	7238		0.059	0.004		chr3	88068384	88083137	14753		0.007	0.036
chr8	27414577	27423628	9051		0.06	0.002		chr3	88205966	88226404	20438		-0.033	0.058
chr8	28311043	28320148	9105		0.054	0.006		chr3	89163393	89337299	173906		0.007	0.078
chr8	33425646	33438674	13028		0.08	0.02		chr3	89603849	89714786	110937		0.011	0.044
chr8	48115275	48145937	30662		0.123	-0.012		chr3	93732862	93765936	33074		0.02	0.088
chr8	52862036	52870311	8275		0.062	0.009		chr3	97507698	97517414	9716		0.016	0.059
chr8	66791300	66794289	2989		0.043	0.023		chr3	97713201	97726508	13307		0.028	0.042
chr8	66841729	66903889	62160		0.124	-0.013		chr3	98221376	98240644	19268		0.017	0.031
chr8	67179717	67249185	69468		0.051	-0.035		chr3	104216487	104237534	21047		-0.004	0.056
chr8	71613853	71618571	4718		0.085	0.013		chr3	108347841	108368500	20659		0.007	0.073
chr8	73089548	73089828	280		0.05	0.02		chr3	111895545	111898189	2644		0.032	0.024
chr8	77953458	77965882	12424		0.074	0.017		chr3	115841666	115920600	78934		-0.022	0.051
chr8	80213937	80308683	94746		0.057	-0.015		chr3	117122025	117220654	98629		0.025	0.058
chr8	94162386	94176645	14259		0.056	0.015		chr3	117637951	117741003	103052		0.01	0.049
chr8	94613358	94640284	26926		0.073	0.009		chr3	121152439	121215785	63346		-0.044	0.057
chr8	96322857	96324874	2017		0.042	0.02		chr3	121239694	121287584	47890		-0.061	0.032
chr8	96468365	96490463	22098		0.055	0.018		chr3	121335479	121345882	10403		0.016	0.029
chr8	96850316	96853122	2806		0.06	0.02		chr3	121527389	121595427	68038		-0.018	0.052
chr8	97067548	97079308	11760		0.061	0.002		chr3	125452856	125703779	250923		-0.018	0.044
chr8	102384067	102413360	29293		0.064	0.017		chr3	125759106	125817305	58199		0.03	0.028
chr8	104573318	104674522	101204		0.222	0.009		chr3	125947754	126000085	52331		-0.029	0.054
chr8	105279659	105309881	30222		0.093	-0.019		chr3	130404470	130468121	63651		0.003	0.082
chr8	108833252	108848070	14818		0.066	0.011		chr3	130590402	130592096	1694		0.03	0.063
chr8	109396933	109397376	443		0.05	0.02		chr3	130779912	130787790	7878		0.016	0.039
chr8	118322780	118323898	1118		0.047	0.02		chr3	131164366	131221899	57533		0.013	0.098
chr8	126740548	126744072	3524		0.045	0.014		chr3	132467479	132468271	792		0.05	0.07
chr8	131827553	131845181	17628		0.065	-0.014		chr3	132956135	132963523	7388		0.027	0.035
chr8	134927601	134951856	24255		0.055	-0.009		chr3	133416331	133425786	9455		0.016	0.042
chr8	135045978	135116936	70958		0.06	0.008		chr3	133484005	133502232	18227		0.016	0.055
chr8	135252056	135286351	34295		0.111	-0.002		chr3	134299757	134321743	21986		0.026	0.056
chr8	135485307	135486598	1291		0.047	0.03		chr3	135612370	135628020	15650		0.001	0.067
chr8	135894987	135903831	8844		0.062	-0.009		chr3	137706979	137715282	8303		0.004	0.037
chr8	143874297	143880215	5918		0.09	0.01		chr3	138687600	138699896	12296		0.001	0.046
chr9	4538712	4617386	78674		0.094	-0.016		chr3	139138589	139144840	6251		0.012	0.06
chr9	20266452	20268854	2402		0.045	0.02		chr3	140631316	140717906	86590		0.011	0.101
chr9	27259784	27263817	4033		0.054	0.013		chr3	142367363	142581136	213773		-0.045	0.04
chr9	34727525	34746270	18745		0.084	-0.012		chr3	143031832	143146253	114421		0.001	0.056
chr9	34840760	34928780	88020		0.098	-0.041		chr3	143202939	143295204	92265		0.006	0.058
chr9	36727824	36750383	22559		0.076	0.01		chr3	143333326	143458897	125571		0.027	0.07
chr9	36986805	36998358	11553		0.064	0.014		chr3	143904912	143918980	14068		0.031	0.039
chr9	37638927	37644393	5466		0.063	0.016		chr3	144274931	144360683	85752		0.026	0.049
chr9	37703176	37706419	3243		0.045	0.02		chr3	145738507	145740932	2425		0.038	0.032
chr9	71895757	71903231	7474		0.045	0.012		chr3	146830016	147045667	215651		0.004	0.068
chr9	74231408	74240132	8724		0.051	0.009		chr3	147152893	147157682	4789		0.04	0.025
chr9	74622148	74643015	20867		0.089	0.011		chr3	147609159	147627225	18066		0.012	0.031
chr9	75245429	75252891	7462		0.066	0.01		chr3	147676761	147887870	211109		0.02	0.076
chr9	75709091	75711520	2429		0.048	0.02		chr3	148173632	148270365	96733		-0.06	0.04
chr9	78735821	78767197	31376		0.054	0.005		chr3	152306121	152314316	8195		0.03	0.035
chr9	78843743	78903666	59923		0.07	-0.042		chr3	152721350	152750448	29098		-0.035	0.051
chr9	79515371	79537090	21719		0.068	0		chr3	153132879	153159598	26719		0.03	0.044
chr9	80090041	80091165	1124		0.04	0.02		chr3	153843913	154055285	211372		-0.022	0.04
chr9	80273886	80281732	7846		0.081	0.009		chr3	154479996	154485411	5415		0.032	0.038
chr9	80828494	80829667	1173		0.047	0.02		chr3	155041051	155045758	4707		0.04	0.027
chr9	86220576	86225822	5246		0.05	0.015		chr3	155463348	155478725	15377		0.02	0.056
chr9	86643858	86645573	1715		0.1	0.04		chr3	155713571	155725626	12055		0.025	0.027
chr9	86722542	86726122	3580		0.053	0.027		chr3	155830717	155847036	16319		0.021	0.035
chr9	86955356	86963295	7939		0.074	0.012		chr3	155935578	156143163	207585		0.006	0.04
chr9	89463286	89598578	135292		0.071	-0.046		chr3	157328248	157341375	13127		0.029	0.04
chr9	89828641	89920643	92002		0.119	0.003		chr3	157793007	157824737	31730		-0.001	0.055
chr9	97340415	97369931	29516		0.068	-0.001		chr3	157900227	158327587	427360		0.001	0.068
chr9	100147453	100153731	6278		0.05	0.02		chr3	158548846	158563943	15097		0.01	0.04
chr9	102322610	102422619	100009		0.064	-0.055		chr3	159283704	159302249	18545		-0.011	0.04
chr9	104316750	104319244	2494		0.042	0.022		chr3	160296939	160328621	31682		-0.004	0.048
chr9	110689210	110737949	48739		0.051	0.01		chr3	160907678	161002602	94924		-0.046	0.05
chr9	125285791	125529463	243672		0.17	-0.045		chr3	161868421	161914484	46063		0.028	0.041
chr9	129335336	129469835	134499		0.087	-0.101		chr3	162014538	162141500	126962		-0.003	0.056
chr9	135328391	135408528	80137		0.077	-0.02		chr3	162185251	162262651	77400		0.02	0.054
chr9	136086821	136106949	20128		0.091	-0.009		chr3	167929561	167943778	14217		0.035	0.03
chr9	136162745	136170008	7263		0.11	0.01		chr3	167985828	167996839	11011		0.035	0.025
chr9	136463461	136538106	74645		0.138	0.027		chr3	168055617	168110624	55007		0.006	0.039
chr10	1179086	1183226	4140		0.072	0.014		chr3	168490766	168496906	6140		0.027	0.03
chr10	2996396	2997986	1590		0.05	0.025		chr3	172554031	172556482	2451		0.032	0.027
chr10	5105220	5107630	2410		0.04	0.025		chr3	179512454	179535256	22802		0.02	0.047
chr10	6857119	6858908	1789		0.042	0.012		chr3	180618587	180646524	27937		-0.02	0.05
chr10	8106186	8110190	4004		0.058	0.025		chr3	180696282	180723270	26988		-0.016	0.043
chr10	10540316	10608967	68651		0.139	0.011		chr3	182464809	182467573	2764		0.037	0.027
chr10	10636206	10727421	91215		0.198	0.01		chr3	191136245	191144394	8149		0.005	0.055
chr10	10784755	10798521	13766		0.07	0.012		chr3	192521501	192549464	27963		-0.027	0.093
chr10	10967165	10976741	9576		0.053	0.011		chr3	192668110	192690328	22218		-0.031	0.039
chr10	19128755	19216370	87615		0.054	-0.005		chr3	193303612	193525954	222342		-0.116	0.045
chr10	19858475	19861404	2929		0.041	0.026		chr3	193621133	193720211	99078		-0.08	0.056
chr10	20136654	20318236	181582		0.087	0.007		chr3	193902651	193960310	57659		-0.053	0.039
chr10	22791917	22794568	2651		0.043	0.017		chr4	333935	352931	18996		0.026	0.054
chr10	23180513	23182996	2483		0.075	0.035		chr4	4206829	4222579	15750		0.001	0.106
chr10	23638521	23645726	7205		0.044	0.012		chr4	4701241	4717581	16340		0.021	0.052
chr10	23692627	23708425	15798		0.055	0.008		chr4	4814614	4880150	65536		0.026	0.069
chr10	24608862	24612502	3640		0.047	0.021		chr4	5071137	5087771	16634		0.027	0.038
chr10	25360363	25376900	16537		0.066	-0.007		chr4	5875770	5881472	5702		0.024	0.043
chr10	26968509	26969395	886		0.04	0.01		chr4	7329637	7398870	69233		-0.02	0.087
chr10	27293693	27308577	14884		0.062	0.013		chr4	7591592	7608158	16566		0.019	0.042
chr10	27568606	27574047	5441		0.057	0.018		chr4	8602082	8620627	18545		-0.012	0.078
chr10	28055438	28104931	49493		0.079	0.002		chr4	9371007	9371008	1		0.26	0.28
chr10	28218542	28246384	27842		0.065	0.005		chr4	10038308	10051638	13330		-0.012	0.065
chr10	35969371	36019668	50297		0.059	-0.081		chr4	10096287	10114275	17988		-0.016	0.05
chr10	37098207	37143469	45262		0.122	-0.011		chr4	10572730	10586222	13492		-0.022	0.07
chr10	45948461	46027108	78647		0.048	-0.004		chr4	10685076	10762159	77083		-0.018	0.079
chr10	52549715	52568676	18961		0.052	-0.039		chr4	11573010	11722045	149035		0.021	0.081
chr10	61700140	61705497	5357		0.048	0.022		chr4	13509605	13605866	96261		0.002	0.066
chr10	69518690	69522817	4127		0.05	0.008		chr4	15818684	15864684	46000		0.03	0.059
chr10	71275841	71386296	110455		0.091	-0.007		chr4	16044405	16050470	6065		0.04	0.029
chr10	73451206	73463327	12121		0.058	0.006		chr4	16153784	16198377	44593		-0.033	0.055
chr10	77196808	77227753	30945		0.08	0		chr4	16437725	16446757	9032		0.028	0.038
chr10	82300375	82311401	11026		0.055	0.015		chr4	17654935	17657307	2372		0.04	0.025
chr10	91610559	91660252	49693		0.071	-0.009		chr4	17755384	17771103	15719		-0.027	0.065
chr10	92234998	92241635	6637		0.061	0.011		chr4	17840098	18026953	186855		-0.045	0.059
chr10	92358153	92401850	43697		0.043	0.014		chr4	19208532	19241846	33314		0.001	0.052
chr10	92495861	92565602	69741		0.086	0.004		chr4	20581196	20673814	92618		-0.016	0.063
chr10	97149452	97154881	5429		0.053	0.017		chr4	22370311	22462781	92470		-0.013	0.119
chr10	97473357	97621109	147752		0.077	-0.019		chr4	22516536	22541953	25417		-0.012	0.077
chr10	99606060	99634852	28792		0.062	0.008		chr4	23825626	23860361	34735		0.006	0.058
chr10	101252222	101304156	51934		0.054	-0.001		chr4	24240466	24277485	37019		0.015	0.05
chr10	102358536	102598756	240220		0.109	-0.005		chr4	24435872	24460182	24310		0.012	0.048
chr10	106115684	106116921	1237		0.045	0.02		chr4	24959215	24985942	26727		0.001	0.069
chr10	110949604	110953998	4394		0.056	0.02		chr4	25084107	25123092	38985		-0.02	0.05
chr10	111089786	111100337	10551		0.055	0.009		chr4	25440562	25475330	34768		-0.037	0.05
chr10	115721946	115760043	38097		0.06	0.005		chr4	27045143	27056549	11406		-0.003	0.059
chr10	116804721	116805175	454		0.04	0.02		chr4	29290036	29339320	49284		0.033	0.055
chr10	120701486	120721736	20250		0.067	0.003		chr4	30705812	30730766	24954		-0.033	0.062
chr10	133848428	133876023	27595		0.066	0.013		chr4	30918746	31040899	122153		-0.043	0.043
chr10	135004156	135040385	36229		0.06	-0.042		chr4	31095999	31160464	64465		-0.034	0.069
chr10	135260551	135260559	8		0.05	0.02		chr4	34141961	34212666	70705		0.018	0.079
chr11	1645408	1768970	123562		0.081	-0.025		chr4	37584086	37597392	13306		-0.017	0.04
chr11	1871987	1942920	70933		0.066	-0.073		chr4	41916022	41943358	27336		0.001	0.07
chr11	2036226	2131905	95679		0.175	-0.103		chr4	42052721	42075668	22947		-0.005	0.065
chr11	2185545	2206248	20703		0.095	-0.041		chr4	46880667	46915554	34887		0.004	0.046
chr11	2306144	2334902	28758		0.161	-0.004		chr4	47962277	47970392	8115		0.038	0.034
chr11	2463475	2680154	216679		0.077	-0.018		chr4	52772535	52791426	18891		0.016	0.037
chr11	5216542	5228395	11853		0.051	0.001		chr4	56178017	56183346	5329		0.04	0.035
chr11	5391660	5404677	13017		0.066	0.001		chr4	56455633	56460345	4712		0.027	0.036
chr11	5729449	5731615	2166		0.046	0.014		chr4	56698348	56702301	3953		0.04	0.023
chr11	7060357	7069802	9445		0.055	0.014		chr4	56873619	56920225	46606		-0.004	0.053
chr11	7895754	7902631	6877		0.061	-0.012		chr4	57183599	57189478	5879		0.036	0.033
chr11	8357432	8364594	7162		0.04	0.019		chr4	58027301	58033023	5722		0.005	0.043
chr11	13514464	13522332	7868		0.061	0.006		chr4	61547490	61616356	68866		0.017	0.084
chr11	14237984	14256398	18414		0.105	-0.008		chr4	68338535	68408725	70190		-0.015	0.094
chr11	15079761	15103437	23676		0.095	-0.005		chr4	68484685	68514462	29777		0.009	0.067
chr11	15243496	15267719	24223		0.073	-0.037		chr4	68576407	68614950	38543		-0.027	0.081
chr11	15601825	15621388	19563		0.088	-0.015		chr4	69341018	69489710	148692		-0.232	0.094
chr11	16825192	16847314	22122		0.063	0.004		chr4	69881127	69881128	1		0.15	0.19
chr11	18265983	18280553	14570		0.067	0.003		chr4	71442449	71444183	1734		0.038	0.055
chr11	24771625	24854508	82883		0.052	0.012		chr4	73182843	73324513	141670		0	0.07
chr11	26756512	26784327	27815		0.058	-0.001		chr4	73875218	73883554	8336		0.023	0.053
chr11	29409349	29419091	9742		0.068	-0.008		chr4	75640565	75649239	8674		0.027	0.047
chr11	44669922	44670472	550		0.06	0.03		chr4	76386916	76398566	11650		-0.001	0.044
chr11	45798897	45811234	12337		0.088	0.005		chr4	78164663	78169115	4452		0.035	0.029
chr11	48186556	48202387	15831		0.111	-0.051		chr4	78573301	78646028	72727		-0.02	0.055
chr11	57009637	57014687	5050		0.058	0.012		chr4	78859026	78902970	43944		-0.058	0.071
chr11	57632897	57854720	221823		0.194	-0.007		chr4	79400525	79407601	7076		0.022	0.048
chr11	58234229	58273454	39225		0.065	-0.018		chr4	79883805	79896916	13111		0	0.036
chr11	59032994	59041776	8782		0.066	0.003		chr4	80720491	80727771	7280		0.024	0.061
chr11	59293120	59299211	6091		0.093	0.007		chr4	81520453	81623140	102687		-0.037	0.033
chr11	59578626	59585543	6917		0.058	-0.024		chr4	81793380	81911176	117796		0	0.042
chr11	60550348	60560783	10435		0.082	0.007		chr4	82300518	82330736	30218		-0.029	0.064
chr11	60778067	60857185	79118		0.075	-0.012		chr4	83218275	83227732	9457		0.03	0.1
chr11	62695658	62754408	58750		0.142	0.004		chr4	84576095	84583823	7728		0.032	0.04
chr11	63247169	63266776	19607		0.098	0.003		chr4	84745845	84823050	77205		0.011	0.095
chr11	64224028	64383869	159841		0.096	-0.139		chr4	85500331	85514419	14088		0.032	0.042
chr11	70345721	70739505	393784		0.224	-0.037		chr4	87013935	87023326	9391		0.026	0.028
chr11	70767046	71121565	354519		0.151	-0.069		chr4	88487349	88491684	4335		0.025	0.039
chr11	71211317	71247299	35982		0.095	-0.045		chr4	88867033	88886582	19549		-0.011	0.062
chr11	71422538	71547767	125229		0.11	0.057		chr4	90047608	90086922	39314		-0.022	0.047
chr11	87195611	87197135	1524		0.045	0.025		chr4	90369668	90493460	123792		-0.041	0.075
chr11	89289265	89316937	27672		0.062	0.001		chr4	90586691	90722971	136280		-0.035	0.059
chr11	93669016	93705055	36039		0.072	0.016		chr4	93105798	93189739	83941		-0.015	0.08
chr11	93816526	93820100	3574		0.047	0.02		chr4	94210899	94260077	49178		-0.014	0.054
chr11	99342819	99343163	344		0.05	0.02		chr4	94360629	94450660	90031		0.02	0.042
chr11	99411101	99415693	4592		0.051	0.019		chr4	95111358	95141874	30516		-0.01	0.058
chr11	107776846	107776976	130		0.05	0.02		chr4	96053092	96104636	51544		-0.035	0.099
chr11	107831051	107833321	2270		0.052	0.02		chr4	99052370	99061078	8708		0.022	0.026
chr11	108945365	108963338	17973		0.061	0.008		chr4	100054763	100126295	71532		-0.024	0.033
chr11	109767999	109787610	19611		0.049	0.004		chr4	100321484	100349098	27614		0.013	0.042
chr11	112270753	112295913	25160		0.062	0.01		chr4	101910886	101930439	19553		0.011	0.03
chr11	117295501	117308757	13256		0.064	0.019		chr4	102335393	102340081	4688		0.043	0.03
chr11	120007601	120013236	5635		0.058	0.015		chr4	103327757	103340320	12563		0.011	0.044
chr11	120592971	120597845	4874		0.048	0.018		chr4	104063541	104105572	42031		-0.005	0.063
chr11	121266207	121273937	7730		0.055	0.014		chr4	106014876	106040811	25935		-0.014	0.055
chr12	4230339	4271049	40710		0.073	-0.001		chr4	106390392	106401864	11472		0.022	0.043
chr12	4382197	4389112	6915		0.047	0.007		chr4	106614526	106755653	141127		0.008	0.094
chr12	4446696	4446892	196		0.03	0.02		chr4	107112322	107154751	42429		0.016	0.054
chr12	5728375	5835972	107597		0.089	-0.044		chr4	107283458	107304981	21523		-0.006	0.052
chr12	6051554	6057317	5763		0.069	0.004		chr4	108496715	108514035	17320		0.029	0.056
chr12	7370733	7400265	29532		0.093	-0.003		chr4	109640978	109645910	4932		0.031	0.023
chr12	7937460	7962750	25290		0.094	-0.007		chr4	109715441	109751754	36313		-0.008	0.03
chr12	9027291	9046305	19014		0.071	0.005		chr4	110005791	110070374	64583		-0.013	0.063
chr12	10010473	10173158	162685		0.055	-0.024		chr4	110298069	110309813	11744		0.008	0.048
chr12	10415234	10480191	64957		0.056	-0.022		chr4	110693113	110767071	73958		0.008	0.108
chr12	10704657	10710045	5388		0.045	0.013		chr4	110850601	110945741	95140		-0.047	0.084
chr12	10936219	10946315	10096		0.045	0.024		chr4	111173240	111225580	52340		0.014	0.096
chr12	13434436	13434840	404		0.07	0.03		chr4	111414248	111602117	187869		0.007	0.135
chr12	14369636	14375993	6357		0.045	0.02		chr4	111694426	111820345	125919		0.002	0.18
chr12	14878605	14891209	12604		0.079	0.005		chr4	112374401	112509879	135478		-0.02	0.123
chr12	15149888	15153513	3625		0.06	0.004		chr4	112995606	113020957	25351		-0.005	0.061
chr12	15660800	15661528	728		0.04	0.03		chr4	113245002	113274633	29631		-0.024	0.059
chr12	16183974	16192287	8313		0.071	0.011		chr4	113416329	113608170	191841		-0.017	0.087
chr12	16513681	16542375	28694		0.034	0.012		chr4	115339933	115345190	5257		0.007	0.052
chr12	16662833	16732885	70052		0.097	0.008		chr4	118245836	118382796	136960		0.005	0.033
chr12	22256682	22357354	100672		0.09	-0.042		chr4	119018401	119157879	139478		0.013	0.09
chr12	22489498	22531382	41884		0.081	-0.011		chr4	121052599	121066803	14204		0.024	0.04
chr12	22561409	22570667	9258		0.077	0.017		chr4	121625557	121861655	236098		-0.043	0.055
chr12	22880998	22884831	3833		0.044	0.015		chr4	122010323	122173048	162725		-0.043	0.042
chr12	23697486	23717371	19885		0.045	0.011		chr4	129885521	130030986	145465		-0.038	0.045
chr12	29266239	29423829	157590		0.072	-0.085		chr4	132812255	133070834	258579		-0.015	0.068
chr12	30011750	30131245	119495		0.075	-0.013		chr4	137696427	137710860	14433		0.013	0.038
chr12	30226776	30488916	262140		0.136	-0.007		chr4	137964415	137981102	16687		0.021	0.04
chr12	30540751	30752020	211269		0.134	-0.023		chr4	144079268	144085249	5981		0.022	0.045
chr12	31023475	31120846	97371		0.089	-0.032		chr4	144477911	144493612	15701		-0.048	0.064
chr12	31284985	31373990	89005		0.083	0.007		chr4	145513561	145673913	160352		-0.026	0.095
chr12	31942749	32068029	125280		0.093	-0.014		chr4	145944411	146018835	74424		-0.077	0.085
chr12	43777279	43787134	9855		0.07	0.015		chr4	146200427	146261116	60689		-0.038	0.05
chr12	45525326	45532444	7118		0.055	0.025		chr4	146369059	146391390	22331		0.007	0.047
chr12	48634495	48637410	2915		0.05	0.008		chr4	146883328	146902779	19451		-0.009	0.064
chr12	48712557	48773320	60763		0.146	0.016		chr4	147122145	147438040	315895		0.025	0.117
chr12	48955759	48993972	38213		0.104	0.004		chr4	147932323	147935926	3603		0.04	0.028
chr12	52720243	52768253	48010		0.112	-0.035		chr4	152657315	152693825	36510		0.024	0.035
chr12	53222235	53247935	25700		0.092	-0.017		chr4	153184865	153191269	6404		0.024	0.037
chr12	54217451	54257766	40315		0.081	-0.017		chr4	153573895	153575284	1389		0.04	0.03
chr12	54326255	54326763	508		0.04	0.02		chr4	153657772	153726464	68692		-0.03	0.054
chr12	54873229	54888123	14894		0.072	0.006		chr4	153918236	153996036	77800		0.029	0.043
chr12	56020878	56035386	14508		0.091	-0.032		chr4	154570110	154581488	11378		0.001	0.074
chr12	58388133	58407620	19487		0.098	0.014		chr4	156295694	156319279	23585		0.012	0.105
chr12	58607489	58664486	56997		0.094	-0.01		chr4	156906016	156919908	13892		0.018	0.029
chr12	59586007	59590664	4657		0.056	0.019		chr4	157037126	157084031	46905		-0.014	0.046
chr12	59940530	59944983	4453		0.05	0.015		chr4	158068204	158087653	19449		0.012	0.052
chr12	63306437	63320150	13713		0.058	0.006		chr4	158902745	158922707	19962		0.005	0.067
chr12	65368641	65405531	36890		0.048	0.013		chr4	159177912	159273174	95262		0.014	0.052
chr12	68401832	68416633	14801		0.047	0.014		chr4	160368190	160379964	11774		-0.017	0.074
chr12	72397368	72430775	33407		0.078	0		chr4	166159842	166262991	103149		-0.007	0.12
chr12	72596416	72601832	5416		0.063	0.021		chr4	169043298	169076406	33108		-0.011	0.07
chr12	77790487	77911700	121213		0.054	-0.03		chr4	170671368	170688181	16813		-0.018	0.042
chr12	81392670	81444996	52326		0.058	0.004		chr4	174050655	174082542	31887		-0.022	0.057
chr12	81656041	81656731	690		0.04	0.02		chr4	174417671	174433578	15907		0.005	0.068
chr12	84462155	84480138	17983		0.056	0.015		chr4	175153937	175208190	54253		0.015	0.099
chr12	85452234	85453982	1748		0.052	0.02		chr4	176966524	177031939	65415		0.013	0.039
chr12	86500905	86516748	15843		0.053	0.006		chr4	178453884	178517605	63721		-0.03	0.091
chr12	86691081	86718001	26920		0.056	-0.002		chr4	180501235	180653904	152669		-0.024	0.124
chr12	86993966	87000343	6377		0.054	0.019		chr4	182451607	182480121	28514		-0.022	0.074
chr12	100739639	100748320	8681		0.055	0.019		chr4	184641814	184672654	30840		-0.013	0.041
chr12	101074027	101151093	77066		0.055	0.016		chr4	184868185	184956463	88278		0.009	0.115
chr12	101824017	101833193	9176		0.064	0.023		chr4	185158080	185183505	25425		-0.02	0.05
chr12	102767810	102805072	37262		0.07	0		chr4	185499123	185515016	15893		-0.025	0.058
chr12	104130092	104133255	3163		0.059	0.013		chr4	185764041	185772132	8091		0.034	0.036
chr12	106903153	106914152	10999		0.051	0.015		chr4	186014795	186044330	29535		0	0.066
chr12	108876663	108884201	7538		0.08	0.017		chr4	186519637	186547364	27727		-0.01	0.05
chr12	109700186	109738841	38655		0.07	0.002		chr4	186654844	186665575	10731		0.019	0.045
chr12	109796466	109825270	28804		0.078	0.02		chr4	186811921	186834054	22133		0.023	0.038
chr12	111739945	111740269	324		0.07	0.03		chr5	821957	822091	134		0.07	0.19
chr12	112956070	112969445	13375		0.086	-0.008		chr5	1050561	1138991	88430		-0.023	0.062
chr12	113574513	113586664	12151		0.057	0.01		chr5	1448065	1452181	4116		0.008	0.03
chr12	115905503	115917657	12154		0.06	0.009		chr5	1608515	1631952	23437		0.065	0.09
chr12	118852655	118858851	6196		0.06	0.009		chr5	1776163	1825959	49796		0.029	0.086
chr12	132807804	132956892	149088		0.118	-0.05		chr5	6587288	6612578	25290		-0.031	0.058
chr13	20933787	20959818	26031		0.116	-0.021		chr5	6760286	6772707	12421		-0.005	0.054
chr13	21855170	21931892	76722		0.052	-0.031		chr5	7868152	7924481	56329		0.003	0.065
chr13	22295011	22304960	9949		0.051	0.016		chr5	8601851	8624006	22155		0.018	0.042
chr13	22456766	22492326	35560		0.07	0.002		chr5	15962368	15985039	22671		-0.008	0.051
chr13	29302957	29326385	23428		0.056	-0.002		chr5	19855211	19923126	67915		0.018	0.056
chr13	31807093	31812186	5093		0.05	0.016		chr5	30803575	30828374	24799		0.033	0.032
chr13	39855920	39865365	9445		0.044	0.02		chr5	35197847	35214366	16519		0.023	0.033
chr13	42927233	42927949	716		0.055	0.03		chr5	35716152	35726925	10773		0.014	0.035
chr13	43158626	43188368	29742		0.078	-0.008		chr5	35944213	35948106	3893		0.028	0.03
chr13	46145388	46154392	9004		0.069	-0.016		chr5	36107585	36117184	9599		0.018	0.047
chr13	47012756	47028596	15840		0.07	0.005		chr5	36821209	36833441	12232		0.03	0.053
chr13	49189484	49190452	968		0.05	0.02		chr5	41418472	41452901	34429		0.024	0.061
chr13	51812698	51838961	26263		0.071	0.001		chr5	41701293	41710776	9483		0.025	0.038
chr13	52554350	52624196	69846		0.046	0.005		chr5	41906804	41954535	47731		0.002	0.054
chr13	67964503	67967259	2756		0.045	0.02		chr5	42880662	42891479	10817		0.029	0.048
chr13	72261528	72269956	8428		0.045	0.017		chr5	51951375	51952817	1442		0.032	0.024
chr13	74039424	74127541	88117		0.053	-0.079		chr5	58276178	58295428	19250		0.023	0.047
chr13	78523461	78531817	8356		0.042	0.009		chr5	58478280	58510832	32552		0.001	0.053
chr13	83253858	83366504	112646		0.127	0.012		chr5	58807349	58881341	73992		0.026	0.056
chr13	83513710	83634609	120899		0.072	-0.008		chr5	58973342	59169557	196215		-0.002	0.069
chr13	83908875	84016877	108002		0.088	0.008		chr5	59792080	59932599	140519		0.011	0.061
chr13	98419496	98424483	4987		0.063	0.023		chr5	59994224	60002937	8713		-0.003	0.049
chr13	102408162	102420798	12636		0.069	-0.012		chr5	60169854	60214162	44308		0	0.057
chr13	103541761	103547149	5388		0.051	0.004		chr5	61575787	61578578	2791		0.04	0.028
chr13	105812494	105814008	1514		0.04	0.02		chr5	61765570	61914420	148850		-0.032	0.04
chr13	108610311	108760161	149850		0.047	-0.071		chr5	63924742	63973823	49081		0.014	0.049
chr13	108935577	108992011	56434		0.077	-0.007		chr5	65543754	65549358	5604		0.035	0.028
chr13	109418579	109502915	84336		0.089	-0.019		chr5	66091268	66139062	47794		-0.027	0.085
chr13	111999319	112003227	3908		0.057	0.012		chr5	66620352	66634426	14074		0.007	0.041
chr14	20809977	20812027	2050		0.05	0.014		chr5	67282954	67470037	187083		-0.005	0.048
chr14	20902037	20923310	21273		0.09	-0.018		chr5	67574181	67653475	79294		-0.078	0.045
chr14	21452887	21455148	2261		0.043	0.02		chr5	67755274	67824885	69611		0.031	0.097
chr14	22971256	22971672	416		0.04	0.02		chr5	68300558	68340753	40195		-0.001	0.047
chr14	23960323	24034355	74032		0.129	-0.033		chr5	70672110	70699888	27778		0.022	0.074
chr14	30573411	30589683	16272		0.053	0.004		chr5	75032226	75033116	890		0.033	0.023
chr14	32056609	32073698	17089		0.048	0.016		chr5	81770908	81771106	198		0.04	0.03
chr14	32724165	32732860	8695		0.064	0.006		chr5	81883761	81941451	57690		-0.014	0.042
chr14	32816106	32840020	23914		0.079	0.007		chr5	81971165	81980980	9815		0.028	0.029
chr14	33070345	33073396	3051		0.04	0.027		chr5	83769183	83981124	211941		-0.016	0.042
chr14	37506515	37543021	36506		0.058	0.01		chr5	84117832	84167889	50057		0.03	0.155
chr14	38508597	38511731	3134		0.04	0.025		chr5	86280072	86308279	28207		-0.001	0.049
chr14	39912656	39917255	4599		0.053	0.02		chr5	87510385	87575794	65409		0.014	0.072
chr14	50013673	50016143	2470		0.06	0.015		chr5	87999071	88003666	4595		0.032	0.029
chr14	56356092	56367475	11383		0.056	0.01		chr5	89728721	89734645	5924		0.018	0.049
chr14	56507871	56550178	42307		0.116	-0.016		chr5	89829250	89845147	15897		0.015	0.069
chr14	60810657	60826124	15467		0.068	0.014		chr5	91220686	91259430	38744		0.005	0.039
chr14	60980768	61001960	21192		0.044	0		chr5	91550387	91557863	7476		0.002	0.03
chr14	61791670	61878468	86798		0.106	-0.048		chr5	93689800	93756295	66495		0.029	0.034
chr14	62490364	62606716	116352		0.069	-0.014		chr5	94750910	94762296	11386		0.032	0.042
chr14	70296620	70463210	166590		0.163	0		chr5	98395044	98411412	16368		0.012	0.047
chr14	72303180	72329974	26794		0.115	-0.042		chr5	102865362	102884593	19231		0.036	0.034
chr14	72903184	72922006	18822		0.081	-0.008		chr5	103151093	103229832	78739		0.02	0.053
chr14	76587933	76589747	1814		0.057	0.017		chr5	105092473	105172746	80273		0.012	0.072
chr14	77259924	77321869	61945		0.079	0.013		chr5	108833408	108851764	18356		0.026	0.032
chr14	77739838	77743346	3508		0.057	0.023		chr5	110036981	110042215	5234		0.033	0.031
chr14	78275987	78291648	15661		0.078	0		chr5	111518397	111530302	11905		0.024	0.034
chr14	83560141	83682771	122630		0.132	-0.003		chr5	111988726	112004701	15975		-0.002	0.048
chr14	83865029	83945350	80321		0.081	-0.002		chr5	114494805	114540326	45521		-0.008	0.039
chr14	83996435	84075874	79439		0.074	-0.016		chr5	114999829	115008878	9049		0.01	0.047
chr14	84155272	84521265	365993		0.091	-0.029		chr5	115122291	115131172	8881		0.016	0.043
chr14	85631798	85656775	24977		0.064	0.007		chr5	115429306	115469121	39815		-0.007	0.101
chr14	86124546	86143611	19065		0.063	-0.002		chr5	115784816	115833548	48732		0.024	0.088
chr14	87392991	87403359	10368		0.054	0.015		chr5	118291093	118301993	10900		0.034	0.1
chr14	87506814	87632663	125849		0.118	-0.006		chr5	118855227	118875855	20628		0.01	0.044
chr14	91529408	91534237	4829		0.049	0.017		chr5	119231768	119238641	6873		0.025	0.034
chr14	91781388	91798990	17602		0.054	0.013		chr5	120189443	120206051	16608		0.022	0.049
chr14	92318787	92325145	6358		0.045	0.014		chr5	120461681	120729436	267755		0.013	0.035
chr14	92653129	92655859	2730		0.055	0.02		chr5	121234882	121265455	30573		0	0.07
chr14	92819526	92848217	28691		0.072	-0.014		chr5	126435519	126472488	36969		-0.013	0.046
chr14	93392562	93403462	10900		0.057	0		chr5	126827400	126838460	11060		0.032	0.035
chr14	94387389	94392028	4639		0.092	0.018		chr5	130452441	130467122	14681		0.033	0.063
chr14	96481522	96482394	872		0.043	0.017		chr5	132622135	132622141	6		0.04	0.02
chr14	101601554	101618427	16873		0.051	0.028		chr5	135234634	135250049	15415		0.02	0.04
chr14	105090745	105127525	36780		0.11	-0.041		chr5	135523805	135536601	12796		-0.006	0.045
chr14	105973979	106024066	50087		0.117	-0.009		chr5	137017889	137134851	116962		-0.027	0.048
chr15	30277406	30278215	809		0.053	0.028		chr5	137213574	137227817	14243		0.015	0.038
chr15	45319194	45345346	26152		0.089	-0.002		chr5	140119331	140121388	2057		0.003	0.035
chr15	45983966	45987687	3721		0.049	0.019		chr5	145789521	145813513	23992		0.004	0.039
chr15	48116243	48125099	8856		0.059	0.014		chr5	145869408	145895051	25643		-0.01	0.058
chr15	51563696	51637574	73878		0.064	-0.101		chr5	146751264	146759371	8107		0.023	0.039
chr15	53056795	53060587	3792		0.046	0.018		chr5	146956676	146961190	4514		0.008	0.034
chr15	61378406	61380131	1725		0.047	0.02		chr5	147746380	147762569	16189		0.011	0.053
chr15	62430991	62441661	10670		0.045	0.009		chr5	147835610	147846054	10444		0.023	0.029
chr15	62553783	62567763	13980		0.048	0.015		chr5	148093411	148114579	21168		0.003	0.078
chr15	66236107	66251689	15582		0.13	-0.023		chr5	150795253	150800089	4836		0.007	0.033
chr15	66550236	66569057	18821		0.127	-0.017		chr5	151199328	151225142	25814		-0.011	0.057
chr15	73635331	73666156	30825		0.138	-0.026		chr5	152889977	152899047	9070		0.031	0.038
chr15	73776545	73791687	15142		0.067	0.003		chr5	152982386	153000781	18395		0.016	0.074
chr15	74416617	74585555	168938		0.08	-0.006		chr5	153421247	153465481	44234		0.032	0.079
chr15	77865744	77881453	15709		0.072	-0.015		chr5	153542011	153546902	4891		0.02	0.037
chr15	78699447	78700458	1011		0.05	0.02		chr5	153887276	153891311	4035		0.026	0.043
chr15	79323756	79326930	3174		0.1	0.007		chr5	154327366	154353177	25811		-0.017	0.074
chr15	82125902	82140400	14498		0.075	-0.01		chr5	155860381	155868028	7647		0.035	0.025
chr15	83272459	83295753	23294		0.087	0.027		chr5	157791768	157858979	67211		0.024	0.118
chr15	83309391	83365522	56131		0.098	0.019		chr5	159017242	159102462	85220		0.025	0.05
chr15	90064429	90073676	9247		0.061	0.019		chr5	159877774	159891141	13367		0.001	0.067
chr15	92543974	92604721	60747		0.06	0.014		chr5	162858057	162879981	21924		-0.019	0.072
chr15	93296804	93304499	7695		0.057	0.033		chr5	162936408	162978326	41918		-0.085	0.042
chr15	93607210	93608152	942		0.065	0.02		chr5	163073665	163444071	370406		-0.006	0.109
chr15	94728864	94857683	128819		0.165	-0.029		chr5	163529954	163563339	33385		0.024	0.049
chr15	98990562	99000046	9484		0.062	-0.011		chr5	163673601	163732143	58542		0.006	0.035
chr15	101862753	101869342	6589		0.09	0.025		chr5	163789235	163842001	52766		-0.017	0.05
chr15	102141002	102147776	6774		0.069	0.002		chr5	167700486	167701394	908		0.03	0.045
chr16	1069207	1125141	55934		0.094	-0.175		chr5	167977560	168019044	41484		-0.01	0.063
chr16	9259792	9265887	6095		0.087	0.02		chr5	169015472	169037784	22312		-0.009	0.124
chr16	12567081	12623277	56196		0.067	-0.016		chr5	169410323	169429651	19328		0.009	0.101
chr16	17238094	17243174	5080		0.049	0.011		chr5	170235321	170239527	4206		0.04	0.024
chr16	17660015	17661589	1574		0.04	0.023		chr5	170380955	170509369	128414		-0.041	0.043
chr16	19194304	19236145	41841		0.113	-0.032		chr5	173426580	173427649	1069		0.04	0.04
chr16	20972308	20982078	9770		0.059	0.005		chr5	174626532	174634846	8314		0.029	0.024
chr16	21060579	21116314	55735		0.102	-0.006		chr5	174676733	174702669	25936		0.01	0.033
chr16	22559022	22680849	121827		0.1	-0.089		chr5	174745733	174820370	74637		0.011	0.056
chr16	24514232	24515781	1549		0.067	0.023		chr5	174891867	174966667	74800		-0.008	0.08
chr16	25263383	25279402	16019		0.072	-0.01		chr5	175296837	175349787	52950		0.014	0.085
chr16	27151256	27157707	6451		0.067	0.007		chr5	175498202	175498203	1		0.23	0.48
chr16	27791868	27819089	27221		0.082	-0.035		chr5	175615606	175735260	119654		-0.046	0.143
chr16	28072496	28083147	10651		0.093	-0.033		chr5	177230289	177492220	261931		-0.058	0.052
chr16	31253332	31253860	528		0.065	0.035		chr5	177681496	177698505	17009		0.002	0.104
chr16	31417241	31436840	19599		0.091	-0.002		chr5	177996950	178067433	70483		0.024	0.103
chr16	31527125	31530247	3122		0.045	0.025		chr5	179587816	179682967	95151		-0.035	0.041
chr16	51167668	51226137	58469		0.148	0.006		chr5	180048769	180069998	21229		-0.022	0.059
chr16	51400533	51601596	201063		0.069	-0.018		chr5	180532924	180539168	6244		0.02	0.033
chr16	52020303	52021841	1538		0.05	0.02		chr6	5459296	5605020	145724		-0.026	0.035
chr16	53057345	53065935	8590		0.099	0.018		chr6	5705378	5761700	56322		0.022	0.075
chr16	53386443	53386457	14		0.08	0.03		chr6	7482443	7553206	70763		-0.008	0.035
chr16	58495889	58499083	3194		0.05	0.025		chr6	12627366	12628445	1079		0.04	0.03
chr16	64199330	64341952	142622		0.087	0.004		chr6	18525576	18535666	10090		0.017	0.032
chr16	71436013	71454184	18171		0.057	0.015		chr6	19718614	19816281	97667		0.009	0.062
chr16	71549397	71552377	2980		0.042	0.019		chr6	20124608	20153749	29141		0.022	0.065
chr16	73304777	73308780	4003		0.045	0.012		chr6	25471627	25537597	65970		0.014	0.051
chr16	75732242	75739220	6978		0.054	0.023		chr6	25942689	25946851	4162		0.018	0.04
chr16	81805212	81806945	1733		0.05	0.03		chr6	27024703	27059112	34409		0.016	0.065
chr16	82070901	82154357	83456		0.129	-0.051		chr6	27247205	27255705	8500		0.031	0.038
chr16	82236031	82236831	800		0.043	0.017		chr6	27420794	27447010	26216		-0.011	0.057
chr16	85879111	86001789	122678		0.096	-0.179		chr6	27504850	27505298	448		0.04	0.028
chr16	88993570	89111635	118065		0.122	-0.175		chr6	27872884	27879862	6978		0.028	0.047
chr17	2097	209010	206913		0.285	-0.174		chr6	28042854	28054134	11280		0.026	0.041
chr17	5474210	5484329	10119		0.135	0.045		chr6	28408726	28424436	15710		0.012	0.042
chr17	6320597	6340272	19675		0.079	0.002		chr6	32412560	32634639	222079		-0.156	0.089
chr17	6595958	6601193	5235		0.086	-0.009		chr6	40879649	40901763	22114		0.023	0.039
chr17	6853300	6889231	35931		0.105	0.002		chr6	41304539	41332310	27771		0.017	0.061
chr17	9104176	9122874	18698		0.097	-0.016		chr6	44922636	45026657	104021		-0.023	0.04
chr17	9352074	9368987	16913		0.051	0.017		chr6	45226110	45277514	51404		-0.014	0.035
chr17	13197422	13208781	11359		0.058	0.007		chr6	47417575	47423303	5728		0.033	0.032
chr17	14409936	14596678	186742		0.082	-0.01		chr6	47586147	47597505	11358		0.017	0.065
chr17	14849036	14865803	16767		0.061	0.001		chr6	48348370	48424781	76411		0.022	0.046
chr17	15050749	15074458	23709		0.062	0.006		chr6	48627675	48673797	46122		0.022	0.054
chr17	16537502	16559166	21664		0.053	0.013		chr6	48859479	48964664	105185		0.022	0.056
chr17	16839680	16844981	5301		0.054	0.006		chr6	52118618	52125541	6923		0.026	0.055
chr17	19443381	19580005	136624		0.086	-0.068		chr6	64246808	64248061	1253		0.038	0.03
chr17	21238420	21327283	88863		0.068	-0.037		chr6	64609950	64649893	39943		-0.007	0.057
chr17	25534079	25552185	18106		0.086	-0.014		chr6	64724551	64795796	71245		0.011	0.164
chr17	26221175	26324821	103646		0.105	-0.012		chr6	64919905	65031983	112078		-0.036	0.128
chr17	30857172	30872609	15437		0.072	0.002		chr6	71113022	71331891	218869		0.015	0.051
chr17	31570626	31582901	12275		0.075	0.008		chr6	71826164	71860870	34706		0.011	0.045
chr17	33500086	33535776	35690		0.082	0.032		chr6	76603787	76607643	3856		0.016	0.034
chr17	34215248	34222338	7090		0.055	0.015		chr6	79616089	79805734	189645		-0.046	0.048
chr17	35012391	35020706	8315		0.061	0.001		chr6	80199273	80239241	39968		-0.013	0.063
chr17	35245486	35255984	10498		0.05	0.02		chr6	80378322	80397231	18909		0.021	0.049
chr17	43652099	44019633	367534		0.195	-0.206		chr6	80670168	80796026	125858		-0.002	0.054
chr17	49397917	49398319	402		0.082	0.028		chr6	84590556	84627739	37183		0.028	0.093
chr17	53447602	53454827	7225		0.053	0.011		chr6	86032439	86042821	10382		0.009	0.066
chr17	53698105	53760917	62812		0.073	-0.044		chr6	87792055	87808575	16520		0.008	0.063
chr17	56206529	56232355	25826		0.064	0.011		chr6	89408723	89526700	117977		-0.04	0.075
chr17	56373187	56445162	71975		0.069	-0.017		chr6	89550932	89677314	126382		-0.077	0.037
chr17	56543833	56547274	3441		0.059	0.022		chr6	89866229	89897216	30987		0.005	0.056
chr17	56922365	56979895	57530		0.053	-0.022		chr6	89982271	89996028	13757		0.028	0.029
chr17	66568580	66611204	42624		0.117	-0.013		chr6	90070444	90089964	19520		0.013	0.049
chr17	66655552	66720211	64659		0.104	-0.007		chr6	90320116	90350765	30649		-0.009	0.074
chr17	66984508	67172369	187861		0.074	-0.003		chr6	91264607	91309145	44538		-0.038	0.064
chr17	71382642	71392771	10129		0.05	0.02		chr6	92114773	92204978	90205		-0.01	0.042
chr17	72725577	72733918	8341		0.11	0		chr6	97629486	97747415	117929		-0.021	0.086
chr17	74926341	74994318	67977		0.067	-0.049		chr6	99316781	99378332	61551		0.022	0.131
chr17	75563141	75570941	7800		0.05	0.014		chr6	99774354	99793862	19508		0.027	0.041
chr17	75905764	75912165	6401		0.054	0.002		chr6	100056838	100077228	20390		0.006	0.042
chr17	77074708	77089731	15023		0.09	-0.028		chr6	100527189	100552955	25766		0.026	0.052
chr17	77699277	77706785	7508		0.06	-0.025		chr6	101254747	101326004	71257		-0.04	0.054
chr18	2317390	2392483	75093		0.146	-0.005		chr6	105134253	105337432	203179		0.008	0.078
chr18	4006531	4009998	3467		0.046	0.02		chr6	105492658	105514174	21516		0.002	0.041
chr18	6538047	6575194	37147		0.069	-0.008		chr6	107125895	107131346	5451		0.018	0.035
chr18	6912443	7190588	278145		0.081	-0.067		chr6	109854047	109854069	22		0.04	0.03
chr18	8461066	8464696	3630		0.047	0.016		chr6	110382582	110406640	24058		0.017	0.029
chr18	8555937	8567965	12028		0.068	0.005		chr6	116345300	116352602	7302		0.028	0.038
chr18	10618162	10626479	8317		0.108	-0.005		chr6	117063892	117083118	19226		0.023	0.062
chr18	11196422	11211261	14839		0.072	0.012		chr6	117731857	117755233	23376		0.004	0.056
chr18	11821153	11834796	13643		0.095	0.001		chr6	117944937	117973553	28616		-0.034	0.058
chr18	19502714	19509088	6374		0.05	0.02		chr6	118578390	118589194	10804		-0.006	0.038
chr18	19696637	19709128	12491		0.1	-0.008		chr6	119273823	119281995	8172		-0.002	0.065
chr18	26614649	26636530	21881		0.048	0.012		chr6	119429380	119462365	32985		-0.002	0.05
chr18	32171407	32177561	6154		0.068	0.013		chr6	119676487	119693652	17165		-0.008	0.056
chr18	33320734	33329964	9230		0.06	0.008		chr6	119925593	119944319	18726		0.028	0.05
chr18	37784045	37899796	115751		0.083	-0.007		chr6	122399549	122406621	7072		0.021	0.052
chr18	42844100	42845116	1016		0.045	0.03		chr6	122708353	122724967	16614		-0.003	0.065
chr18	43172320	43172768	448		0.04	0.015		chr6	122788178	122805110	16932		-0.005	0.067
chr18	43892505	43898610	6105		0.07	0.016		chr6	123017101	123098715	81614		0.02	0.059
chr18	45937435	45938205	770		0.049	0.02		chr6	125175284	125186151	10867		0.028	0.034
chr18	55190501	55195414	4913		0.07	0.016		chr6	125643569	125652332	8763		0.001	0.05
chr18	59184405	59191423	7018		0.067	0.02		chr6	126060286	126080300	20014		0.001	0.063
chr18	60703326	60746386	43060		0.059	-0.001		chr6	126416228	126525621	109393		0.005	0.04
chr18	61134213	61151850	17637		0.06	0.005		chr6	126636541	126709431	72890		0.018	0.08
chr18	61352035	61394687	42652		0.098	-0.007		chr6	127437785	127507051	69266		0.011	0.043
chr18	68143083	68158373	15290		0.085	0.009		chr6	137514666	137522082	7416		0.033	0.03
chr18	70926154	70983964	57810		0.077	0.002		chr6	137593764	137605961	12197		0.031	0.054
chr18	71578540	71748432	169892		0.1	-0.045		chr6	138007922	138009930	2008		0.048	0.028
chr18	72159306	72161419	2113		0.046	0.026		chr6	138471419	138488661	17242		0.016	0.04
chr18	74886909	74903652	16743		0.067	0.007		chr6	138682141	138682331	190		0.04	0.02
chr19	6508531	6517366	8835		0.112	0		chr6	145941129	145967645	26516		0.004	0.029
chr19	6723369	6779535	56166		0.09	-0.023		chr6	146254191	146283481	29290		-0.005	0.074
chr19	7762409	7832077	69668		0.096	-0.067		chr6	147089057	147110165	21108		0.005	0.043
chr19	8114581	8223216	108635		0.119	0.007		chr6	150376854	150397696	20842		0.028	0.06
chr19	8739606	8744937	5331		0.133	0.033		chr6	151103945	151111663	7718		0.021	0.04
chr19	9458850	9525218	66368		0.094	0.01		chr6	153017873	153026557	8684		0.026	0.049
chr19	9644761	9649370	4609		0.095	0.018		chr6	153263090	153275781	12691		-0.022	0.062
chr19	9803295	9848526	45231		0.069	-0.054		chr6	153529885	153531364	1479		0.033	0.027
chr19	14685171	14690488	5317		0.08	0.01		chr6	154489169	154491526	2357		0.035	0.028
chr19	15191027	15203287	12260		0.119	-0.02		chr6	160544721	160554995	10274		0.012	0.055
chr19	15591483	15623883	32400		0.141	-0.011		chr6	161363675	161389041	25366		-0.053	0.053
chr19	16118781	16123072	4291		0.098	0.005		chr6	161720479	161726946	6467		0.011	0.067
chr19	19825154	19897439	72285		0.051	-0.01		chr6	163813750	163834360	20610		0.006	0.081
chr19	24223027	24227563	4536		0.065	0.012		chr6	164027526	164039557	12031		0.01	0.042
chr19	24289639	24290895	1256		0.04	0.015		chr6	164336731	164344090	7359		0.032	0.038
chr19	31555184	31557851	2667		0.047	0.02		chr6	166427552	166467282	39730		0.028	0.124
chr19	33384493	33409305	24812		0.066	0.002		chr6	166717445	166756551	39106		-0.045	0.056
chr19	33748481	33748493	12		0.04	0.03		chr6	167167207	167187365	20158		-0.007	0.061
chr19	33940671	33985539	44868		0.059	-0.01		chr6	167372582	167454141	81559		0	0.139
chr19	34587932	34612011	24079		0.093	-0.039		chr6	168366255	168470387	104132		-0.055	0.08
chr19	35002942	35013297	10355		0.116	0.002		chr6	170206684	170218973	12289		0.03	0.065
chr19	35424399	35441344	16945		0.064	-0.01		chr6	170562192	170572319	10127		0.012	0.044
chr19	35653205	35685097	31892		0.087	-0.018		chr7	2953915	3002417	48502		-0.007	0.073
chr19	35745707	35804881	59174		0.083	0.001		chr7	3182407	3204219	21812		0.019	0.045
chr19	35985552	36000588	15036		0.101	-0.031		chr7	3346267	3459141	112874		-0.005	0.067
chr19	37428610	37458856	30246		0.062	-0.013		chr7	3534609	3692477	157868		0.002	0.06
chr19	37614112	37677150	63038		0.076	-0.002		chr7	7221396	7221414	18		0.05	0.01
chr19	37882528	38147997	265469		0.093	0.002		chr7	7258301	7275448	17147		0.016	0.04
chr19	38258750	38348117	89367		0.103	-0.04		chr7	7470522	7675284	204762		-0.023	0.052
chr19	40038673	40062675	24002		0.12	0		chr7	12043278	12103277	59999		0.011	0.052
chr19	40270909	40287436	16527		0.097	-0.002		chr7	12440301	12458071	17770		0.028	0.029
chr19	40403281	40449972	46691		0.106	-0.007		chr7	14497982	14849058	351076		0.019	0.054
chr19	41363606	41499574	135968		0.23	-0.018		chr7	15333087	15354753	21666		0.01	0.051
chr19	41602530	41621727	19197		0.129	-0.014		chr7	16159548	16215439	55891		0.01	0.068
chr19	41953012	41963438	10426		0.102	0.007		chr7	16314065	16394726	80661		0.007	0.053
chr19	42328236	42342850	14614		0.1	-0.05		chr7	20180540	20191691	11151		0.028	0.039
chr19	42946963	43242039	295076		0.179	-0.158		chr7	20431311	20454137	22826		0.012	0.052
chr19	48394360	48556207	161847		0.057	-0.183		chr7	22466889	22479089	12200		0.03	0.031
chr19	51854892	51896273	41381		0.065	-0.029		chr7	23774218	23791184	16966		-0.004	0.037
chr19	52402586	52414877	12291		0.071	0.01		chr7	24603694	24691667	87973		-0.018	0.056
chr19	53714482	53719726	5244		0.057	-0.005		chr7	25222379	25227462	5083		0.013	0.035
chr19	54043034	54080831	37797		0.069	-0.017		chr7	26122651	26143220	20569		0.017	0.048
chr19	54508020	54518424	10404		0.061	0.014		chr7	26291565	26298427	6862		0.022	0.045
chr19	54753494	54760936	7442		0.118	-0.007		chr7	26676610	26703484	26874		-0.055	0.061
chr19	54912731	54913951	1220		0.097	0.013		chr7	26940692	27050533	109841		-0.016	0.05
chr19	55549724	55562548	12824		0.13	-0.013		chr7	27311796	27313403	1607		0.045	0.03
chr19	56208760	56217388	8628		0.1	-0.023		chr7	28934407	28963288	28881		0.014	0.068
chr19	56587499	56597011	9512		0.108	-0.025		chr7	30291069	30293687	2618		0.033	0.03
chr19	56690026	56698461	8435		0.076	0.005		chr7	31008045	31022662	14617		0.028	0.043
chr19	56841495	56889105	47610		0.059	0.007		chr7	34217137	34232686	15549		-0.006	0.052
chr19	56986062	57095148	109086		0.067	-0.001		chr7	34978069	35128688	150619		-0.063	0.076
chr19	57668993	57678316	9323		0.077	-0.013		chr7	36527691	36569669	41978		0.023	0.066
chr20	221253	227673	6420		0.071	0.02		chr7	38186470	38201993	15523		0.015	0.062
chr20	566552	670865	104313		0.059	-0.018		chr7	38266402	38277946	11544		0.019	0.052
chr20	1091474	1098922	7448		0.056	0.018		chr7	38820156	38848289	28133		0.018	0.048
chr20	1741883	1748559	6676		0.06	0.007		chr7	38944111	38958969	14858		0.012	0.041
chr20	2154737	2158972	4235		0.06	0.007		chr7	39574381	39577354	2973		0.026	0.038
chr20	2549678	2552962	3284		0.04	0.015		chr7	42882851	42907197	24346		0.014	0.055
chr20	5223846	5225092	1246		0.086	0.014		chr7	43004508	43012165	7657		0.026	0.039
chr20	5472976	5480543	7567		0.119	-0.003		chr7	43120400	43128849	8449		0.034	0.031
chr20	6077832	6108546	30714		0.075	-0.011		chr7	43447033	43467125	20092		0.023	0.027
chr20	6331161	6415657	84496		0.098	-0.02		chr7	48210962	48280004	69042		-0.006	0.103
chr20	6624851	6746173	121322		0.061	-0.024		chr7	50696810	50732750	35940		0	0.055
chr20	7673490	7796877	123387		0.12	-0.018		chr7	50908602	50933814	25212		0.022	0.07
chr20	11426679	11483377	56698		0.077	0.017		chr7	51074741	51104950	30209		0.027	0.052
chr20	11680420	11729017	48597		0.109	-0.026		chr7	55677895	55691547	13652		0.013	0.093
chr20	11910596	11959715	49119		0.126	-0.016		chr7	55997157	56002875	5718		0.03	0.037
chr20	11990311	12110589	120278		0.179	0		chr7	56176079	56180992	4913		0.047	0.05
chr20	14554315	14572915	18600		0.07	-0.002		chr7	64459081	64478271	19190		0.025	0.08
chr20	16560645	16579466	18821		0.063	-0.003		chr7	66774949	66808168	33219		0.015	0.065
chr20	18021467	18029830	8363		0.062	0.011		chr7	72137574	72187315	49741		0.021	0.044
chr20	18092471	18176919	84448		0.044	-0.006		chr7	83002077	83042700	40623		-0.004	0.05
chr20	18320512	18323452	2940		0.065	0.04		chr7	83349992	83467786	117794		0.013	0.05
chr20	18401800	18420236	18436		0.078	0.015		chr7	85461261	85466750	5489		0.036	0.028
chr20	18700161	18745166	45005		0.067	-0.024		chr7	86764890	86769083	4193		0.017	0.034
chr20	19645372	19651359	5987		0.071	0.001		chr7	87054760	87061475	6715		0.031	0.032
chr20	20334430	20342491	8061		0.05	-0.013		chr7	89756229	89969631	213402		-0.016	0.078
chr20	20527528	20528868	1340		0.05	0.022		chr7	91015566	91018678	3112		0.037	0.037
chr20	25668143	25674954	6811		0.069	-0.014		chr7	91427339	91438981	11642		0.03	0.03
chr20	30084224	30102902	18678		0.128	-0.045		chr7	93014690	93020054	5364		0.032	0.022
chr20	30502305	30605225	102920		0.051	-0.122		chr7	94350640	94360927	10287		0.034	0.058
chr20	31475651	31480994	5343		0.087	0		chr7	95040423	95101062	60639		0.018	0.082
chr20	31927260	31948902	21642		0.09	-0.024		chr7	95734069	95931324	197255		0.012	0.065
chr20	34873326	35041127	167801		0.178	-0.088		chr7	97501892	97589521	87629		0.08	0.105
chr20	36222589	36287753	65164		0.067	-0.002		chr7	103055210	103056773	1563		0.032	0.02
chr20	37696693	37699241	2548		0.075	0.045		chr7	103165873	103167791	1918		0.04	0.036
chr20	39425168	39497690	72522		0.072	-0.03		chr7	103408411	103413278	4867		0.033	0.023
chr20	40277846	40282908	5062		0.044	0.01		chr7	103754462	103763071	8609		0.023	0.026
chr20	42890249	43052821	162572		0.089	-0.008		chr7	103828247	103856985	28738		0	0.063
chr20	43391709	43405406	13697		0.084	-0.011		chr7	107850232	107905207	54975		-0.019	0.059
chr20	43476033	43476159	126		0.045	0.02		chr7	108089586	108110938	21352		0.017	0.036
chr20	43765657	43765831	174		0.07	0.015		chr7	108192642	108218157	25515		-0.01	0.049
chr20	44949592	44953346	3754		0.106	0.004		chr7	111125827	111174785	48958		0.026	0.043
chr20	45262082	45272902	10820		0.063	0.017		chr7	111338202	111349501	11299		0.025	0.028
chr20	47984696	48092286	107590		0.158	-0.069		chr7	117524976	117528965	3989		0.032	0.037
chr20	61002623	61010382	7759		0.152	-0.005		chr7	120399587	120401530	1943		0.04	0.03
chr20	61622836	61631062	8226		0.109	-0.037		chr7	123291135	123295221	4086		0.037	0.023
chr20	61828041	61828777	736		0.06	0.035		chr7	123361526	123405741	44215		-0.024	0.058
chr20	61908807	61926776	17969		0.11	-0.07		chr7	124020093	124068685	48592		-0.018	0.049
chr20	62099621	62121230	21609		0.116	-0.04		chr7	124435211	124452171	16960		0.006	0.065
chr20	62759460	62884840	125380		0.162	-0.169		chr7	127177067	127191015	13948		0.022	0.046
chr21	16260556	16289325	28769		0.071	-0.003		chr7	131381497	131383175	1678		0.048	0.032
chr21	17032856	17046703	13847		0.054	0.004		chr7	132384061	132431756	47695		-0.004	0.058
chr21	26834045	26836190	2145		0.04	0.02		chr7	132797640	132813472	15832		0.018	0.056
chr21	27574250	27585370	11120		0.103	-0.004		chr7	132906868	132910476	3608		0.035	0.032
chr21	28086302	28104834	18532		0.107	0		chr7	133634092	133714926	80834		0.007	0.037
chr21	29313513	29389321	75808		0.077	-0.061		chr7	133796912	133827795	30883		0.008	0.054
chr21	30922661	30980247	57586		0.072	0.009		chr7	133922656	133930878	8222		0.049	0.027
chr21	35607755	35681390	73635		0.069	-0.239		chr7	133948826	134043752	94926		0.024	0.029
chr21	37081086	37134947	53861		0.049	-0.088		chr7	134730636	134796661	66025		0.038	0.032
chr21	37880178	37889869	9691		0.084	0		chr7	135701990	135705080	3090		0.033	0.026
chr21	38011133	38023707	12574		0.1	0.012		chr7	138150334	138228298	77964		0.018	0.106
chr21	39140823	39143253	2430		0.055	0.019		chr7	142938857	142945212	6355		0.001	0.088
chr21	43516132	43519706	3574		0.049	0.002		chr7	143612157	143621333	9176		0.032	0.027
chr21	44604060	44606079	2019		0.043	0.02		chr7	148339646	148357760	18114		0.004	0.054
chr21	44845591	44848412	2821		0.073	0.025		chr7	149016834	149016846	12		0.06	0.09
chr22	18050260	18062422	12162		0.085	0.008		chr7	149223954	149328255	104301		-0.045	0.037
chr22	19036100	19042986	6886		0.062	0.003		chr7	149410071	149446325	36254		-0.019	0.039
chr22	19167028	19254480	87452		0.095	-0.075		chr7	149592396	149599143	6747		0.05	0.07
chr22	19658775	19672856	14081		0.062	0.01		chr7	150120420	150127493	7073		0.006	0.04
chr22	20161205	20283181	121976		0.162	-0.076		chr7	152174026	152178013	3987		0.025	0.035
chr22	23998796	24015426	16630		0.103	-0.003		chr7	152379893	152511695	131802		0.012	0.031
chr22	25077501	25081222	3721		0.069	0.015		chr7	154986871	155009321	22450		0.007	0.084
chr22	28170753	28172272	1519		0.045	0.02		chr7	155062052	155073090	11038		0.027	0.046
chr22	34187575	34199521	11946		0.051	0.01		chr7	155406776	155413325	6549		0.015	0.038
chr22	34285541	34289748	4207		0.06	0.013		chr7	155583330	155601883	18553		-0.026	0.076
chr22	36963404	36969139	5735		0.135	-0.008		chr7	156800684	156811324	10640		0.024	0.048
chr22	37425150	37474291	49141		0.127	-0.027		chr7	156900805	156903826	3021		0.024	0.032
chr22	37548612	37552490	3878		0.04	0.015		chr7	157229681	157233304	3623		0.015	0.06
chr22	39993111	40018970	25859		0.12	-0.026		chr7	158396436	158415227	18791		-0.011	0.082
chr22	40347111	40376784	29673		0.088	-0.033		chr8	460956	481370	20414		0.024	0.041
chr22	44500227	44502253	2026		0.05	0.022		chr8	618871	668550	49679		0.028	0.033
chr22	44681052	44693621	12569		0.108	-0.025		chr8	1677109	1682455	5346		0.015	0.066
chr22	44755326	44813368	58042		0.13	-0.008		chr8	1947921	1972285	24364		-0.009	0.074
chr22	44827076	44838951	11875		0.078	0.024		chr8	6253582	6263221	9639		-0.019	0.072
chr22	46941365	46967357	25992		0.068	-0.04		chr8	6590089	6658576	68487		-0.024	0.066
chr22	47557106	47560447	3341		0.062	0.012		chr8	9391880	9410788	18908		-0.038	0.036
chr22	50147329	50148301	972		0.065	0.03		chr8	9574442	9667744	93302		-0.036	0.042
								chr8	9882940	9908610	25670		-0.003	0.039
								chr8	10249765	10273749	23984		0.004	0.038
								chr8	11418919	11439928	21009		-0.006	0.066
								chr8	12515226	12638604	123378		-0.017	0.045
								chr8	12676339	12704096	27757		0.031	0.051
								chr8	20235511	20237895	2384		0.028	0.032
								chr8	24108388	24110028	1640		0.028	0.027
								chr8	24989061	24994629	5568		0.029	0.037
								chr8	25391181	25396311	5130		0.029	0.049
								chr8	27721594	27728767	7173		0.027	0.03
								chr8	27923576	27939902	16326		0.009	0.05
								chr8	28035697	28042746	7049		0.027	0.03
								chr8	28193756	28196210	2454		0.037	0.023
								chr8	28448712	28474440	25728		0.011	0.059
								chr8	30720175	30771606	51431		0.018	0.04
								chr8	32068582	32069925	1343		0.038	0.03
								chr8	36684911	36696963	12052		0.007	0.06
								chr8	39041322	39124092	82770		0.005	0.06
								chr8	39867321	39873316	5995		0.026	0.043
								chr8	40069245	40105962	36717		-0.037	0.059
								chr8	40149512	40333171	183659		0.016	0.07
								chr8	40391505	40439711	48206		-0.006	0.06
								chr8	40562336	40638021	75685		0.011	0.089
								chr8	40888537	40913515	24978		0.025	0.063
								chr8	49886705	49892536	5831		0.032	0.068
								chr8	50922707	50995089	72382		-0.039	0.079
								chr8	51152668	51184208	31540		0.025	0.053
								chr8	52740429	52752020	11591		0.006	0.074
								chr8	53015549	53022241	6692		0.018	0.035
								chr8	53077060	53077254	194		0.04	0.02
								chr8	53479228	53479880	652		0.04	0.037
								chr8	53639865	53642530	2665		0.039	0.03
								chr8	54605511	54635332	29821		-0.011	0.065
								chr8	55090893	55098147	7254		-0.002	0.062
								chr8	56648010	56656037	8027		0	0.061
								chr8	56993984	57078571	84587		0.006	0.062
								chr8	57159255	57164755	5500		0.02	0.042
								chr8	57573700	57578541	4841		0.029	0.024
								chr8	57677754	57701351	23597		0.01	0.054
								chr8	57748639	57769198	20559		0.021	0.059
								chr8	57873401	57906975	33574		0.022	0.053
								chr8	58888223	58948614	60391		-0.057	0.096
								chr8	59116160	59179216	63056		-0.018	0.073
								chr8	59441746	59452444	10698		0.003	0.044
								chr8	60651261	60657066	5805		0.028	0.026
								chr8	61382396	61385135	2739		0.04	0.025
								chr8	61566597	61610693	44096		-0.006	0.075
								chr8	62386463	62387101	638		0.05	0.05
								chr8	62738195	62740715	2520		0.034	0.036
								chr8	64037016	64044934	7918		0.028	0.053
								chr8	64143477	64153841	10364		0.004	0.06
								chr8	66500536	66511639	11103		-0.004	0.05
								chr8	68289707	68300358	10651		0.016	0.048
								chr8	68364164	68440820	76656		0.024	0.027
								chr8	68592141	68627573	35432		0.017	0.047
								chr8	68665066	68678714	13648		0.032	0.049
								chr8	69435666	69446887	11221		0.02	0.058
								chr8	70554272	70566475	12203		0.026	0.048
								chr8	70985522	70989189	3667		0.032	0.026
								chr8	72719315	72726377	7062		0.019	0.078
								chr8	74949482	74968450	18968		0.016	0.044
								chr8	76563787	76575738	11951		0.01	0.052
								chr8	76801954	76820843	18889		0.017	0.041
								chr8	77236080	77253895	17815		0.017	0.034
								chr8	79418855	79438894	20039		0.019	0.039
								chr8	79488218	79507388	19170		0.015	0.04
								chr8	80632819	80638288	5469		0.036	0.032
								chr8	80932396	80955919	23523		-0.02	0.071
								chr8	81377305	81481000	103695		-0.008	0.094
								chr8	81869235	81871153	1918		0.027	0.033
								chr8	82158494	82204194	45700		-0.04	0.074
								chr8	82558921	82612233	53312		0.005	0.07
								chr8	86077335	86158742	81407		0.005	0.086
								chr8	87383663	87430965	47302		-0.011	0.042
								chr8	87521831	87566367	44536		-0.008	0.059
								chr8	89081685	89204744	123059		0	0.029
								chr8	89309866	89330611	20745		-0.005	0.043
								chr8	90270969	90429620	158651		0.003	0.04
								chr8	91042898	91051974	9076		0.024	0.041
								chr8	91615475	91653684	38209		-0.052	0.079
								chr8	91733089	91761249	28160		-0.038	0.025
								chr8	91958555	92017516	58961		-0.035	0.096
								chr8	92121271	92156806	35535		-0.007	0.072
								chr8	92939323	92950351	11028		-0.01	0.049
								chr8	93188268	93237708	49440		-0.002	0.038
								chr8	93415041	93434201	19160		0.033	0.038
								chr8	93742637	93928546	185909		0.006	0.041
								chr8	102422344	102507896	85552		0.014	0.044
								chr8	103192657	103194636	1979		0.04	0.03
								chr8	109010599	109102846	92247		0.002	0.035
								chr8	109167888	109191788	23900		-0.004	0.048
								chr8	109280979	109293007	12028		0.021	0.045
								chr8	109500845	109520944	20099		-0.029	0.055
								chr8	110239623	110353583	113960		-0.024	0.099
								chr8	116202172	116230655	28483		0.034	0.032
								chr8	117936667	117945296	8629		0.029	0.038
								chr8	130147460	130185622	38162		0.009	0.044
								chr8	130308236	130431632	123396		0.03	0.035
								chr8	130585777	130601950	16173		0.025	0.027
								chr8	130650509	130663940	13431		0.028	0.029
								chr8	132874215	132903881	29666		-0.013	0.05
								chr8	132982674	133009742	27068		-0.013	0.078
								chr8	133752945	133762582	9637		0.013	0.03
								chr8	136504322	136607713	103391		0.009	0.074
								chr8	141258080	141272574	14494		0.026	0.038
								chr8	143708161	143719429	11268		0.027	0.067
								chr8	144273369	144285778	12409		0.035	0.077
								chr9	601381	611334	9953		0.004	0.051
								chr9	808674	809218	544		0.04	0.02
								chr9	2048210	2109567	61357		0.015	0.052
								chr9	2185131	2214962	29831		0.001	0.042
								chr9	2583150	2590585	7435		0.039	0.029
								chr9	2865518	2868894	3376		0.033	0.027
								chr9	3220000	3378202	158202		0.01	0.058
								chr9	3403445	3414197	10752		0.031	0.031
								chr9	3551781	3567485	15704		0.027	0.036
								chr9	3674505	3677235	2730		0.037	0.027
								chr9	4399740	4409455	9715		0.037	0.027
								chr9	5109512	5162490	52978		0	0.039
								chr9	5336715	5371683	34968		0.021	0.036
								chr9	6056303	6067066	10763		0.036	0.044
								chr9	6308945	6323146	14201		0.031	0.047
								chr9	7154165	7163189	9024		0.04	0.03
								chr9	12687262	12702701	15439		-0.004	0.051
								chr9	13316414	13334457	18043		-0.022	0.04
								chr9	13890885	14194286	303401		-0.038	0.134
								chr9	14430247	14441423	11176		0.016	0.05
								chr9	14622924	14676011	53087		0.005	0.126
								chr9	15121533	15129995	8462		0.037	0.04
								chr9	17519614	17546019	26405		-0.01	0.042
								chr9	18212792	18243876	31084		-0.017	0.075
								chr9	19474461	19486899	12438		0.021	0.054
								chr9	19943509	19954310	10801		0.022	0.038
								chr9	19999642	20040056	40414		0.014	0.057
								chr9	21122619	21150486	27867		0.013	0.081
								chr9	21292484	21420150	127666		0.01	0.057
								chr9	22258476	22264676	6200		0.035	0.045
								chr9	26849144	26870466	21322		0.004	0.069
								chr9	32589837	32595729	5892		0.003	0.04
								chr9	32947138	32948980	1842		0.035	0.055
								chr9	38334146	38338447	4301		0.027	0.03
								chr9	38391005	38425058	34053		-0.007	0.062
								chr9	71639038	71639750	712		0.033	0.033
								chr9	71990109	71997325	7216		0.035	0.024
								chr9	73259021	73266305	7284		0.025	0.04
								chr9	74454555	74478931	24376		-0.016	0.037
								chr9	74897589	74902396	4807		0.022	0.048
								chr9	75798028	75799457	1429		0.027	0.027
								chr9	77580795	77594009	13214		0.022	0.032
								chr9	77766045	77784085	18040		0.005	0.051
								chr9	78974924	78993415	18491		0.023	0.029
								chr9	79130800	79312504	181704		-0.026	0.047
								chr9	79418281	79420542	2261		0.04	0.03
								chr9	79775452	79780205	4753		0.03	0.038
								chr9	82444083	82473485	29402		0.01	0.058
								chr9	82631943	82844328	212385		0.002	0.033
								chr9	83165039	83214798	49759		0.002	0.052
								chr9	85238172	85259580	21408		0.007	0.038
								chr9	85601774	85672543	70769		0.01	0.03
								chr9	86372880	86383071	10191		0.035	0.031
								chr9	86439775	86468804	29029		0.037	0.037
								chr9	88546319	88597171	50852		-0.07	0.06
								chr9	88698778	88747166	48388		-0.001	0.078
								chr9	88842820	88858812	15992		0.012	0.042
								chr9	90296978	90433611	136633		-0.002	0.057
								chr9	92164554	92206721	42167		0.001	0.08
								chr9	92678991	92753048	74057		-0.025	0.14
								chr9	93622189	93644019	21830		-0.003	0.077
								chr9	95785015	95790897	5882		0.027	0.033
								chr9	95939855	95949616	9761		0.03	0.04
								chr9	96163205	96168027	4822		0.026	0.066
								chr9	96431341	96440141	8800		0.045	0.035
								chr9	96780735	96806867	26132		0.005	0.082
								chr9	97083210	97257340	174130		0.001	0.078
								chr9	98359207	98413294	54087		0.034	0.064
								chr9	98441643	98459215	17572		0.018	0.043
								chr9	99466089	99487942	21853		0.022	0.055
								chr9	99550181	99640243	90062		-0.004	0.053
								chr9	99751007	99784491	33484		-0.02	0.078
								chr9	103370612	103373941	3329		0.018	0.055
								chr9	104180910	104182546	1636		0.034	0.034
								chr9	107501941	107509788	7847		-0.012	0.066
								chr9	108333844	108366724	32880		0.002	0.057
								chr9	108427751	108477146	49395		0.026	0.101
								chr9	109598945	109612369	13424		-0.005	0.035
								chr9	109744406	109772565	28159		-0.006	0.051
								chr9	109932257	109933445	1188		0.04	0.03
								chr9	110970082	111128706	158624		-0.002	0.037
								chr9	111327051	111339361	12310		0.001	0.054
								chr9	111620703	111637081	16378		0.012	0.047
								chr9	119474292	119478455	4163		0.021	0.037
								chr9	123114791	123117618	2827		0.016	0.02
								chr9	137751968	137755049	3081		0.03	0.037
								chr9	138655631	138667565	11934		0.023	0.06
								chr10	5411567	5414445	2878		0.033	0.03
								chr10	6469487	6469709	222		0.044	0.03
								chr10	6710466	6727524	17058		0.015	0.059
								chr10	7792029	7797948	5919		0.03	0.044
								chr10	11491858	11514406	22548		0.01	0.046
								chr10	15902903	15928969	26066		-0.024	0.046
								chr10	16635110	16637538	2428		0.037	0.027
								chr10	19035682	19039363	3681		0.03	0.029
								chr10	19620300	19664618	44318		0.016	0.03
								chr10	21534975	21544132	9157		0.037	0.047
								chr10	22270015	22312822	42807		-0.029	0.074
								chr10	22560447	22574306	13859		0.023	0.059
								chr10	22639048	22673474	34426		0.012	0.047
								chr10	27200085	27200733	648		0.048	0.03
								chr10	27751673	27772534	20861		0.01	0.05
								chr10	43580417	43586696	6279		-0.048	0.038
								chr10	43730578	43733847	3269		0.01	0.035
								chr10	43967999	43977212	9213		0.029	0.063
								chr10	44066628	44097979	31351		0.006	0.073
								chr10	44200569	44248091	47522		-0.081	0.032
								chr10	44522091	44594729	72638		-0.007	0.075
								chr10	44628963	44784112	155149		-0.034	0.085
								chr10	44891915	45016204	124289		-0.006	0.057
								chr10	45532464	45537634	5170		0.034	0.038
								chr10	47542099	47542100	1		0.29	0.2
								chr10	47571271	47597132	25861		0.01	0.042
								chr10	48405636	48441780	36144		0.022	0.045
								chr10	48517557	48541169	23612		0.012	0.045
								chr10	49476876	49501224	24348		-0.019	0.088
								chr10	49871484	49886121	14637		-0.005	0.069
								chr10	50218751	50245496	26745		0.012	0.04
								chr10	50392658	50413916	21258		0.001	0.048
								chr10	50991866	51051663	59797		-0.019	0.09
								chr10	54387251	54401922	14671		0.03	0.043
								chr10	59948161	59949892	1731		0.035	0.03
								chr10	60704780	60727241	22461		0.024	0.039
								chr10	61040281	61041375	1094		0.04	0.027
								chr10	61188695	61195450	6755		0.008	0.034
								chr10	61499504	61511447	11943		0.025	0.03
								chr10	61780196	61817357	37161		-0.004	0.055
								chr10	64612650	64614596	1946		0.038	0.032
								chr10	64788356	64829717	41361		-0.027	0.054
								chr10	68505771	68593427	87656		0.002	0.16
								chr10	72682777	72684497	1720		0.015	0.025
								chr10	72973709	72980410	6701		0.117	0.117
								chr10	73083204	73090466	7262		0.016	0.027
								chr10	77777602	77786539	8937		0.03	0.026
								chr10	78428721	78436484	7763		0.031	0.028
								chr10	78641406	78649913	8507		0.032	0.03
								chr10	82019931	82028468	8537		0.02	0.065
								chr10	86020266	86026101	5835		0.029	0.029
								chr10	86297598	86305910	8312		0.01	0.064
								chr10	88121523	88130655	9132		0.002	0.04
								chr10	92028771	92049717	20946		0.004	0.039
								chr10	96341378	96358778	17400		0.006	0.033
								chr10	97349521	97372591	23070		0	0.052
								chr10	97813731	97890145	76414		0.007	0.066
								chr10	98238164	98252774	14610		0.004	0.051
								chr10	99872029	99875775	3746		0.036	0.046
								chr10	100231622	100246871	15249		0.02	0.043
								chr10	100670471	100710741	40270		0.027	0.019
								chr10	101127709	101142633	14924		0.021	0.045
								chr10	111609282	111615404	6122		0.014	0.05
								chr10	112783655	112810580	26925		-0.024	0.048
								chr10	114172599	114287573	114974		-0.054	0.05
								chr10	114972456	114982422	9966		0.032	0.075
								chr10	115441758	115588503	146745		0.002	0.064
								chr10	115846193	115998835	152642		-0.004	0.058
								chr10	117615143	117759698	144555		-0.02	0.046
								chr10	118420170	118435916	15746		-0.007	0.06
								chr10	118551401	118569992	18591		0.012	0.052
								chr10	118674621	118760116	85495		0.023	0.083
								chr10	119069915	119131039	61124		0.028	0.087
								chr10	120401208	120444319	43111		-0.036	0.042
								chr10	120507776	120559906	52130		-0.047	0.06
								chr10	121717135	121717710	575		0.04	0.02
								chr10	123632309	123658553	26244		-0.003	0.05
								chr10	124096680	124196060	99380		-0.018	0.054
								chr10	124291777	124301263	9486		0.01	0.039
								chr10	124652359	124767536	115177		0.001	0.111
								chr10	126083843	126096127	12284		0.024	0.049
								chr10	126937533	126946437	8904		0.04	0.047
								chr10	127369037	127408657	39620		-0.017	0.041
								chr10	127617649	127650979	33330		0.002	0.072
								chr10	128141009	128150453	9444		0.033	0.03
								chr10	128577470	128586055	8585		0.016	0.037
								chr10	129224254	129236545	12291		-0.009	0.059
								chr10	133961696	133992656	30960		0.011	0.07
								chr10	134597688	134630451	32763		-0.037	0.072
								chr11	4184647	4200870	16223		0.005	0.048
								chr11	5576914	5588417	11503		0.031	0.035
								chr11	6220966	6224272	3306		0.02	0.032
								chr11	6943643	6945341	1698		0.03	0.023
								chr11	8549362	8561135	11773		0.011	0.043
								chr11	13656071	13692620	36549		-0.016	0.058
								chr11	13748106	13767807	19701		0.006	0.042
								chr11	13971080	13981991	10911		0.009	0.052
								chr11	14072063	14076051	3988		0.038	0.028
								chr11	14572595	14573756	1161		0.035	0.025
								chr11	16680973	16687505	6532		0.05	0.05
								chr11	16734678	16748678	14000		0.027	0.053
								chr11	17417383	17425151	7768		0.027	0.05
								chr11	17912547	17914798	2251		0.04	0.034
								chr11	18011303	18126650	115347		0.034	0.074
								chr11	19175030	19281722	106692		0.009	0.084
								chr11	20189818	20193181	3363		0.025	0.048
								chr11	20372166	20404305	32139		-0.02	0.053
								chr11	20436016	20467739	31723		-0.023	0.042
								chr11	22858371	22873634	15263		0.012	0.047
								chr11	24668066	24733963	65897		0.015	0.025
								chr11	26006428	26009452	3024		0.037	0.035
								chr11	26320185	26322309	2124		0.025	0.028
								chr11	31392062	31786905	394843		-0.024	0.081
								chr11	31866139	31873607	7468		0.026	0.052
								chr11	32031387	32052862	21475		0.021	0.034
								chr11	32183947	32207638	23691		-0.019	0.046
								chr11	32566199	32661582	95383		-0.009	0.055
								chr11	32824133	32850986	26853		0.021	0.057
								chr11	36564019	36572609	8590		0.013	0.037
								chr11	37488083	37544496	56413		0.024	0.088
								chr11	43328602	43333977	5375		0.023	0.038
								chr11	43497946	43510671	12725		0.023	0.028
								chr11	43624204	43631971	7767		0.04	0.024
								chr11	44015757	44121483	105726		-0.044	0.045
								chr11	44305501	44327553	22052		0.005	0.062
								chr11	44556540	44565376	8836		0.006	0.082
								chr11	44767057	44796486	29429		0.03	0.064
								chr11	44962246	44975579	13333		0.015	0.052
								chr11	58847261	58873423	26162		0.006	0.105
								chr11	79188434	79222611	34177		-0.03	0.071
								chr11	82548848	82564242	15394		0.012	0.045
								chr11	82997661	83013606	15945		-0.012	0.064
								chr11	85287366	85290452	3086		0.036	0.052
								chr11	87861100	87981417	120317		0.013	0.029
								chr11	88331056	88339136	8080		0.034	0.042
								chr11	89073247	89080751	7504		0.011	0.016
								chr11	91943897	92197766	253869		-0.063	0.118
								chr11	92591393	92683349	91956		0.013	0.17
								chr11	92915057	92958325	43268		-0.054	0.068
								chr11	93364513	93381250	16737		0.002	0.053
								chr11	93977613	93979547	1934		0.043	0.047
								chr11	94132465	94201084	68619		-0.023	0.054
								chr11	94731863	94773489	41626		-0.048	0.036
								chr11	94866855	94890753	23898		0.015	0.055
								chr11	95199528	95230793	31265		0.022	0.04
								chr11	95368046	95468774	100728		0.006	0.056
								chr11	96162231	96171551	9320		0.007	0.062
								chr11	99222539	99256701	34162		0.033	0.063
								chr11	100430611	100440991	10380		0.008	0.04
								chr11	100812390	100845966	33576		-0.035	0.043
								chr11	101271116	101293212	22096		0.004	0.042
								chr11	106006011	106017841	11830		0.024	0.03
								chr11	106132082	106133256	1174		0.038	0.025
								chr11	106407884	106450043	42159		-0.004	0.033
								chr11	106585220	106610673	25453		-0.003	0.043
								chr11	107306031	107531041	225010		-0.012	0.052
								chr11	114145893	114157301	11408		0.012	0.037
								chr11	114353342	114354036	694		0.037	0.027
								chr11	115009886	115024633	14747		-0.001	0.051
								chr11	115854605	115868765	14160		0.019	0.059
								chr11	118194939	118198367	3428		0.04	0.05
								chr11	119603023	119636156	33133		-0.036	0.067
								chr11	120850232	120911834	61602		-0.006	0.027
								chr11	120965726	120997688	31962		0.001	0.042
								chr11	121119256	121138103	18847		0.025	0.036
								chr11	121215359	121234694	19335		0.017	0.033
								chr11	123530336	123578383	48047		0.03	0.046
								chr11	124459228	124471046	11818		0.008	0.048
								chr11	125555246	125565056	9810		0.004	0.059
								chr11	125710272	125721826	11554		0.02	0.055
								chr11	125806861	125949412	142551		0.018	0.082
								chr11	126926020	126936860	10840		0.019	0.038
								chr11	127859890	127896946	37056		-0.03	0.035
								chr11	128862924	129051084	188160		-0.039	0.081
								chr11	129188236	129216346	28110		0.006	0.046
								chr11	129668338	129684104	15766		0.025	0.085
								chr11	131002175	131022083	19908		0.032	0.035
								chr11	131541540	131553315	11775		0.028	0.056
								chr11	132172336	132222806	50470		-0.02	0.053
								chr11	132451793	132517856	66063		0.026	0.098
								chr11	132695166	132802296	107130		-0.018	0.039
								chr11	133901750	133918999	17249		-0.012	0.035
								chr11	134128163	134139867	11704		-0.012	0.054
								chr12	3423640	3423994	354		0.05	0.08
								chr12	4593491	4773416	179925		0.007	0.055
								chr12	5162375	5186336	23961		0.004	0.038
								chr12	5401130	5425231	24101		0.026	0.062
								chr12	5501144	5507722	6578		0.029	0.034
								chr12	8426638	8576167	149529		-0.052	0.236
								chr12	8816997	8849884	32887		0.021	0.069
								chr12	8906534	8912226	5692		0.028	0.02
								chr12	9113154	9123672	10518		0.033	0.02
								chr12	9762911	9768118	5207		0.04	0.03
								chr12	10541410	10568313	26903		0.033	0.047
								chr12	11333412	11350857	17445		-0.001	0.04
								chr12	11655727	11656563	836		0.03	0.03
								chr12	14658456	14658630	174		0.04	0.02
								chr12	18432565	18481689	49124		0.028	0.05
								chr12	19924979	20035503	110524		0.004	0.043
								chr12	20626777	20672947	46170		0.032	0.079
								chr12	21591868	21597715	5847		0.014	0.051
								chr12	21702587	21704732	2145		0.04	0.027
								chr12	21757588	21809207	51619		-0.007	0.045
								chr12	21862179	21904833	42654		0.019	0.032
								chr12	23109229	23110498	1269		0.04	0.03
								chr12	23238408	23238474	66		0.04	0.02
								chr12	32913397	32915387	1990		0.033	0.03
								chr12	42464864	42477730	12866		0.016	0.036
								chr12	44089161	44100289	11128		0.018	0.054
								chr12	44330220	44406233	76013		0.017	0.063
								chr12	59810837	59838174	27337		0.026	0.028
								chr12	60805662	60873160	67498		-0.007	0.041
								chr12	62618025	62628315	10290		0.029	0.046
								chr12	63978393	64107958	129565		0.024	0.045
								chr12	66810872	66814141	3269		0.05	0.03
								chr12	67024462	67069545	45083		0.029	0.12
								chr12	67643967	67645465	1498		0.024	0.04
								chr12	68596825	68598606	1781		0.038	0.028
								chr12	70139612	70150339	10727		0.034	0.038
								chr12	70598796	70612951	14155		0.028	0.052
								chr12	70758626	70784781	26155		-0.039	0.051
								chr12	70961502	71087773	126271		-0.02	0.066
								chr12	71936817	71947324	10507		0.024	0.045
								chr12	73034797	73056659	21862		0.022	0.046
								chr12	75664179	75668523	4344		0.032	0.025
								chr12	84587241	84660115	72874		0.034	0.06
								chr12	85226370	85234738	8368		0.038	0.029
								chr12	96931536	96937451	5915		0.022	0.048
								chr12	98812463	98823579	11116		0.019	0.071
								chr12	99118407	99145446	27039		-0.01	0.07
								chr12	100413253	100443034	29781		-0.023	0.06
								chr12	100954808	100975783	20975		0.004	0.032
								chr12	101043097	101064392	21295		0.034	0.034
								chr12	101431726	101437782	6056		0.039	0.031
								chr12	101682284	101699538	17254		0.011	0.043
								chr12	102096110	102107093	10983		0.033	0.041
								chr12	102356605	102367705	11100		0.023	0.032
								chr12	102402793	102460572	57779		-0.024	0.042
								chr12	102556130	102581789	25659		0.016	0.045
								chr12	102899431	102923615	24184		0.023	0.029
								chr12	107131427	107148085	16658		0.018	0.033
								chr12	108151706	108179446	27740		-0.028	0.064
								chr12	111226937	111230993	4056		0.045	0.05
								chr12	113883858	113891479	7621		0.02	0.048
								chr12	114245944	114256380	10436		0.021	0.037
								chr12	114381210	114404150	22940		0.007	0.039
								chr12	114748812	114765379	16567		0.012	0.041
								chr12	114937146	114948686	11540		0.01	0.044
								chr12	115065066	115077940	12874		0.004	0.065
								chr12	116342610	116360395	17785		0.002	0.057
								chr12	117612212	117629630	17418		0.003	0.048
								chr12	118443366	118445957	2591		0.045	0.035
								chr12	120090150	120126246	36096		-0.019	0.056
								chr12	120350342	120365607	15265		0.019	0.03
								chr12	120484205	120507093	22888		0.016	0.059
								chr13	20781658	20783367	1709		0.037	0.03
								chr13	22713386	22739406	26020		0.007	0.052
								chr13	23855680	23864165	8485		-0.026	0.062
								chr13	25079522	25129827	50305		0.003	0.073
								chr13	25431184	25557293	126109		-0.013	0.086
								chr13	25807958	25825851	17893		-0.021	0.059
								chr13	25915572	25940984	25412		-0.052	0.063
								chr13	26742561	26762538	19977		-0.031	0.053
								chr13	27267236	27282328	15092		0.008	0.075
								chr13	27506002	27528400	22398		-0.012	0.08
								chr13	28051369	28060562	9193		0.014	0.036
								chr13	28116549	28124881	8332		0.033	0.035
								chr13	28244300	28255164	10864		0.02	0.04
								chr13	28562840	28578267	15427		0.032	0.038
								chr13	30026915	30048811	21896		-0.006	0.069
								chr13	32311084	32322637	11553		0.026	0.034
								chr13	34354062	34488665	134603		0.005	0.077
								chr13	34583519	34738247	154728		0.004	0.066
								chr13	34784113	34801039	16926		0.013	0.036
								chr13	34894360	34910359	15999		0.025	0.035
								chr13	34969754	34980086	10332		0.037	0.043
								chr13	36039637	36246981	207344		0.011	0.093
								chr13	36343462	36549200	205738		-0.054	0.051
								chr13	36853741	36870836	17095		-0.005	0.034
								chr13	36947237	36971443	24206		-0.035	0.083
								chr13	37362097	37382128	20031		0.013	0.055
								chr13	38358532	38372661	14129		0.026	0.046
								chr13	39594858	39624293	29435		0.024	0.144
								chr13	40229593	40344483	114890		-0.014	0.082
								chr13	41292476	41299417	6941		0.02	0.059
								chr13	46529297	46642020	112723		-0.033	0.059
								chr13	47396796	47435753	38957		0.004	0.041
								chr13	47507516	47562118	54602		0.001	0.065
								chr13	47838466	47903407	64941		-0.024	0.028
								chr13	48114748	48128125	13377		0.014	0.043
								chr13	48500851	48561401	60550		-0.013	0.057
								chr13	48712249	48768060	55811		0.017	0.053
								chr13	49286414	49294798	8384		0.015	0.024
								chr13	51374376	51438930	64554		0.01	0.033
								chr13	51540472	51656161	115689		0.005	0.053
								chr13	52442559	52449527	6968		0.021	0.041
								chr13	52665839	52682496	16657		0.006	0.05
								chr13	53230821	53269827	39006		-0.017	0.048
								chr13	59996134	60085522	89388		0.018	0.102
								chr13	60233499	60335358	101859		-0.064	0.09
								chr13	60430668	60549609	118941		-0.096	0.029
								chr13	60745415	60771529	26114		-0.023	0.072
								chr13	62884415	63138164	253749		0.019	0.06
								chr13	63240363	63307064	66701		0.008	0.043
								chr13	72064391	72153197	88806		0.032	0.048
								chr13	73269570	73285169	15599		-0.009	0.074
								chr13	77947511	77952215	4704		0.03	0.031
								chr13	78384673	78397056	12383		0.023	0.05
								chr13	79880909	79921324	40415		-0.046	0.064
								chr13	80116345	80133164	16819		0.003	0.055
								chr13	80262568	80301401	38833		0.008	0.089
								chr13	80948944	80959915	10971		0.002	0.063
								chr13	85783848	85793321	9473		0.038	0.047
								chr13	86370063	86392438	22375		0.014	0.041
								chr13	87533278	87851918	318640		-0.031	0.062
								chr13	93162603	93256169	93566		0.008	0.063
								chr13	93330658	93422962	92304		0.001	0.057
								chr13	95091072	95123995	32923		0.004	0.031
								chr13	95159073	95164815	5742		0.032	0.024
								chr13	95395991	95401508	5517		0.038	0.025
								chr13	96663951	96705024	41073		-0.032	0.058
								chr13	97665853	97678904	13051		0.035	0.033
								chr13	98271542	98273694	2152		0.038	0.037
								chr13	100331829	100337352	5523		0.032	0.032
								chr13	100555272	100561446	6174		0.017	0.038
								chr13	101341432	101349635	8203		0.02	0.036
								chr13	101769426	101783960	14534		0.028	0.051
								chr13	104628436	104700325	71889		0.017	0.053
								chr13	107265520	107273743	8223		0.03	0.034
								chr13	107560212	107564135	3923		0.039	0.024
								chr13	113129047	113167946	38899		-0.033	0.055
								chr14	22625811	22644916	19105		0.002	0.047
								chr14	22786906	22830837	43931		-0.005	0.055
								chr14	23853496	23853510	14		0.05	0.03
								chr14	24457056	24460600	3544		-0.003	0.167
								chr14	24915833	24925347	9514		0.04	0.053
								chr14	25347476	25353756	6280		0.037	0.021
								chr14	25479433	25514705	35272		0.009	0.077
								chr14	30003075	30007422	4347		0.033	0.032
								chr14	30435505	30435583	78		0.04	0.02
								chr14	30746207	30746609	402		0.03	0.02
								chr14	31004491	31012382	7891		0.019	0.047
								chr14	32292847	32295719	2872		0.04	0.029
								chr14	34894500	34904375	9875		0.026	0.039
								chr14	36323961	36351995	28034		-0.005	0.078
								chr14	37409942	37435835	25893		0.014	0.049
								chr14	37569636	37614271	44635		0.019	0.034
								chr14	37663352	37732366	69014		-0.014	0.078
								chr14	38015873	38032576	16703		0.013	0.037
								chr14	38148570	38168253	19683		-0.023	0.043
								chr14	38912596	38930746	18150		0.023	0.048
								chr14	45373681	45384586	10905		0.034	0.038
								chr14	45705057	45722604	17547		-0.004	0.044
								chr14	56929951	56932343	2392		0.035	0.025
								chr14	57679570	57885800	206230		-0.026	0.061
								chr14	58545278	58561685	16407		0.004	0.031
								chr14	60005636	60015166	9530		0.013	0.036
								chr14	60510120	60524945	14825		-0.009	0.038
								chr14	63628461	63652227	23766		0.008	0.03
								chr14	66046504	66084267	37763		0.021	0.034
								chr14	67584616	67598038	13422		0.03	0.044
								chr14	71250041	71253187	3146		0.033	0.042
								chr14	76504470	76513718	9248		0.015	0.029
								chr14	76686436	76697092	10656		0.029	0.039
								chr14	77607188	77615053	7865		0.026	0.037
								chr14	79393533	79626434	232901		-0.042	0.086
								chr14	79694766	79749876	55110		-0.011	0.076
								chr14	80100172	80346090	245918		-0.002	0.064
								chr14	80415877	80462790	46913		0.005	0.033
								chr14	80550845	80636873	86028		-0.029	0.034
								chr14	81337789	81436066	98277		-0.061	0.058
								chr14	81632403	81690015	57612		0.023	0.053
								chr14	81942755	81986439	43684		0.018	0.028
								chr14	86958242	87013769	55527		0.028	0.039
								chr14	88860974	88865487	4513		0.037	0.042
								chr14	90537528	90539296	1768		0.038	0.035
								chr14	90690564	90692020	1456		0.05	0.04
								chr14	91373867	91375505	1638		0.03	0.024
								chr14	91882177	91890992	8815		0.022	0.049
								chr14	92007916	92016130	8214		0.013	0.053
								chr14	93330872	93342705	11833		0.026	0.039
								chr14	93814402	93816137	1735		0.023	0.026
								chr14	95526301	95529587	3286		0.055	0.025
								chr14	95622577	95649821	27244		-0.026	0.062
								chr14	95871883	95872898	1015		0.037	0.03
								chr14	96040186	96046562	6376		0.021	0.047
								chr14	97043165	97059455	16290		0.006	0.039
								chr14	99853880	99858535	4655		0.008	0.031
								chr14	102125350	102137162	11812		0.031	0.039
								chr14	104371168	104378879	7711		0.034	0.042
								chr15	25588387	25667319	78932		0.003	0.071
								chr15	25923884	25926703	2819		0.04	0.037
								chr15	26157438	26171749	14311		0.024	0.038
								chr15	28349381	28493816	144435		-0.032	0.029
								chr15	29411413	29421621	10208		0.019	0.065
								chr15	29947454	29957629	10175		0.014	0.059
								chr15	30912700	31023177	110477		-0.079	0.048
								chr15	31171670	31182947	11277		0.024	0.047
								chr15	31389831	31431936	42105		0.004	0.064
								chr15	31568481	31586289	17808		0.007	0.04
								chr15	31787479	31790230	2751		0.008	0.042
								chr15	33475240	33483732	8492		0.029	0.043
								chr15	34186556	34277499	90943		-0.006	0.065
								chr15	34720806	34811946	91140		-0.024	0.109
								chr15	37469793	37476400	6607		0.022	0.041
								chr15	38014638	38044427	29789		0.012	0.061
								chr15	45073521	45075534	2013		0.035	0.038
								chr15	45495538	45504746	9208		0.025	0.04
								chr15	45693431	45709063	15632		0.019	0.042
								chr15	47519298	47545401	26103		0.014	0.052
								chr15	56566827	56583531	16704		0.019	0.05
								chr15	56664623	56703420	38797		0.027	0.041
								chr15	57872634	57878796	6162		0.01	0.03
								chr15	57968821	58024047	55226		0.022	0.062
								chr15	58473060	58477582	4522		0.034	0.039
								chr15	60003637	60011166	7529		0.016	0.036
								chr15	62142422	62172425	30003		-0.008	0.066
								chr15	69847797	69857513	9716		0.029	0.028
								chr15	70031392	70150199	118807		0.006	0.091
								chr15	70309229	70313567	4338		0.007	0.053
								chr15	70484815	70596208	111393		-0.031	0.065
								chr15	70695032	70730466	35434		0.025	0.052
								chr15	78178661	78231081	52420		0.135	0.105
								chr15	78610250	78634175	23925		-0.019	0.057
								chr15	78886549	78890555	4006		0.027	0.026
								chr15	79617277	79629916	12639		0.016	0.042
								chr15	79701493	79740406	38913		-0.003	0.058
								chr15	80128407	80142003	13596		0.019	0.037
								chr15	81837129	81851210	14081		0.016	0.026
								chr15	83573672	83613857	40185		0.013	0.036
								chr15	83904327	84003339	99012		0.014	0.09
								chr15	86389500	86391172	1672		0.03	0.069
								chr15	88307937	88353412	45475		0.008	0.023
								chr15	89008811	89033491	24680		0.003	0.051
								chr15	89227918	89255862	27944		0.003	0.066
								chr15	89352810	89378433	25623		-0.02	0.04
								chr15	89996297	89999813	3516		0.03	0.03
								chr15	91593106	91602699	9593		0.013	0.072
								chr15	91989171	92109042	119871		-0.041	0.049
								chr15	92398326	92402772	4446		0.031	0.033
								chr15	95656304	95741840	85536		0.022	0.034
								chr15	100356861	100374848	17987		0.008	0.079
								chr15	101111172	101120028	8856		0.017	0.066
								chr16	10621491	10722202	100711		-0.01	0.06
								chr16	10863563	10980156	116593		0.023	0.064
								chr16	13999707	14005351	5644		-0.002	0.042
								chr16	19494063	19495456	1393		0.055	0.05
								chr16	20781352	20798421	17069		0.011	0.035
								chr16	23102934	23153572	50638		0.025	0.069
								chr16	23379988	23383521	3533		0.033	0.043
								chr16	23735767	23738391	2624		0.03	0.055
								chr16	46662767	46662841	74		0.03	0.02
								chr16	47069757	47070135	378		0.04	0.03
								chr16	47118050	47311424	193374		-0.016	0.062
								chr16	47798191	47799835	1644		0.012	0.02
								chr16	48671287	48672684	1397		0.07	0.07
								chr16	50057792	50060341	2549		0.027	0.034
								chr16	50414111	50432871	18760		0.004	0.078
								chr16	50760088	50833632	73544		0.023	0.099
								chr16	51811736	51819114	7378		0.022	0.038
								chr16	53441683	53452206	10523		0.04	0.033
								chr16	53561518	53576187	14669		0.012	0.028
								chr16	53644571	53671484	26913		0.006	0.041
								chr16	54155119	54169434	14315		0.015	0.044
								chr16	55502153	55514025	11872		0.001	0.053
								chr16	55576029	55609615	33586		0.004	0.048
								chr16	56335094	56346828	11734		0.008	0.057
								chr16	58267273	58269553	2280		0.03	0.028
								chr16	58772046	58783657	11611		0.025	0.047
								chr16	59578555	59612732	34177		0.02	0.038
								chr16	59640786	59668215	27429		0.024	0.053
								chr16	64527378	64532293	4915		0.034	0.038
								chr16	64745422	64813715	68293		0.012	0.044
								chr16	65177400	65302270	124870		-0.06	0.075
								chr16	65445684	65522047	76363		-0.057	0.043
								chr16	65606201	65970465	364264		-0.014	0.096
								chr16	71634606	71640748	6142		0.035	0.025
								chr16	72148044	72152849	4805		0.034	0.029
								chr16	72263974	72291501	27527		-0.001	0.046
								chr16	72367527	72383185	15658		0.021	0.055
								chr16	72469146	72647732	178586		-0.047	0.053
								chr16	74294761	74318391	23630		0.022	0.047
								chr16	77710349	77723388	13039		0.012	0.067
								chr16	78018375	78033421	15046		-0.002	0.052
								chr16	80213606	80245744	32138		0.032	0.088
								chr16	80962754	80966801	4047		0.031	0.021
								chr16	82621066	82635011	13945		0.006	0.047
								chr16	83262099	83310891	48792		-0.084	0.027
								chr17	2946553	2949877	3324		0.022	0.052
								chr17	9945850	9968449	22599		0.017	0.038
								chr17	10113703	10118098	4395		0.043	0.03
								chr17	10550765	10573420	22655		-0.014	0.041
								chr17	10618848	10641419	22571		-0.015	0.057
								chr17	11886225	11889734	3509		0.025	0.035
								chr17	12694270	12705766	11496		0.021	0.045
								chr17	12865493	12874781	9288		0.018	0.036
								chr17	12933881	12940324	6443		0.015	0.037
								chr17	20777603	20791159	13556		-0.027	0.065
								chr17	33804511	33840592	36081		0.008	0.037
								chr17	53035349	53076785	41436		0.029	0.056
								chr17	53848465	53853262	4797		0.026	0.034
								chr17	54706096	54709615	3519		0.04	0.027
								chr18	5894456	5897871	3415		0.045	0.025
								chr18	6061848	6074157	12309		0.025	0.025
								chr18	7540872	7547169	6297		0.011	0.038
								chr18	10832641	10850105	17464		0.027	0.031
								chr18	11505996	11522566	16570		0.034	0.05
								chr18	12050107	12065786	15679		0	0.053
								chr18	13128648	13163658	35010		0	0.082
								chr18	18524794	18566952	42158		0.007	0.038
								chr18	18739235	18743421	4186		0.035	0.065
								chr18	23503940	23544426	40486		0.039	0.036
								chr18	23683481	23707596	24115		-0.008	0.077
								chr18	23996644	24012848	16204		-0.011	0.044
								chr18	24121723	24148707	26984		-0.028	0.051
								chr18	25546531	25567605	21074		0.018	0.047
								chr18	25754352	25786254	31902		-0.022	0.052
								chr18	26880494	26883212	2718		0.04	0.031
								chr18	29408141	29415951	7810		0.029	0.045
								chr18	29523455	29563048	39593		0.003	0.062
								chr18	29659861	29715044	55183		0.023	0.042
								chr18	29853049	29873790	20741		0.015	0.046
								chr18	29982812	30014703	31891		0.015	0.058
								chr18	33521298	33521580	282		0.045	0.02
								chr18	34463557	34491722	28165		0.021	0.055
								chr18	37176352	37204582	28230		0.019	0.04
								chr18	37272765	37291148	18383		0.025	0.036
								chr18	38984880	38990619	5739		0.027	0.039
								chr18	39471849	39486318	14469		0.019	0.047
								chr18	39655905	39669542	13637		0.015	0.045
								chr18	42239876	42310352	70476		0.013	0.094
								chr18	42577471	42678331	100860		0.003	0.065
								chr18	42742462	42792700	50238		0	0.058
								chr18	44421200	44454213	33013		0.024	0.047
								chr18	44517073	44520485	3412		0.032	0.042
								chr18	44649370	44682248	32878		0.02	0.054
								chr18	45340740	45341566	826		0.05	0.03
								chr18	45476106	45485816	9710		0.015	0.038
								chr18	47407058	47413776	6718		0.027	0.023
								chr18	47790726	47861038	70312		0.016	0.046
								chr18	48362922	48392424	29502		0.014	0.047
								chr18	48632630	48715346	82716		0.03	0.083
								chr18	51667184	51676654	9470		0.006	0.055
								chr18	51812013	51821827	9814		0.03	0.029
								chr18	52323326	52338573	15247		0.011	0.05
								chr18	54686303	54700581	14278		0.019	0.038
								chr18	57772537	57778163	5626		0.031	0.023
								chr18	57844223	58056832	212609		0.01	0.044
								chr18	61534081	61536660	2579		0.038	0.032
								chr18	64848922	64850651	1729		0.026	0.024
								chr18	66648050	66723329	75279		0.025	0.031
								chr18	66764927	66771603	6676		0.033	0.023
								chr18	72010047	72021359	11312		0.012	0.054
								chr18	73275254	73342622	67368		-0.031	0.061
								chr18	74035682	74041257	5575		0.026	0.054
								chr18	76845464	76941528	96064		-0.016	0.067
								chr18	77074283	77077631	3348		0.04	0.03
								chr19	21218728	21332815	114087		0.013	0.05
								chr19	30125289	30128953	3664		0.032	0.026
								chr19	30203851	30208050	4199		0.04	0.022
								chr19	30404849	30517164	112315		-0.019	0.035
								chr19	31895688	31932114	36426		0.01	0.058
								chr19	32801951	32816575	14624		-0.02	0.066
								chr19	32949534	32970966	21432		0.007	0.057
								chr19	33056007	33058431	2424		0.036	0.036
								chr19	33211839	33212932	1093		0.027	0.023
								chr19	33827136	33838058	10922		0.022	0.026
								chr19	34272477	34283086	10609		0.033	0.044
								chr19	34313809	34316890	3081		0.027	0.027
								chr19	50836870	50837534	664		0.038	0.04
								chr19	51044787	51045305	518		0.04	0.03
								chr19	51137314	51141257	3943		0.042	0.038
								chr19	51318396	51327980	9584		0.021	0.052
								chr19	54313364	54318282	4918		0.035	0.046
								chr19	54417786	54485337	67551		-0.002	0.035
								chr19	54580212	54584787	4575		0.036	0.024
								chr20	1489855	1491138	1283		0.028	0.036
								chr20	2413495	2421334	7839		-0.003	0.069
								chr20	9506972	9561340	54368		0.037	0.029
								chr20	9967941	9977271	9330		0.018	0.036
								chr20	13461016	13612218	151202		0.029	0.045
								chr20	13715991	13727629	11638		0.02	0.043
								chr20	13768204	13795769	27565		-0.006	0.044
								chr20	14290873	14317893	27020		0.029	0.06
								chr20	16462187	16498097	35910		0.01	0.059
								chr20	17452088	17455393	3305		0.037	0.037
								chr20	18217708	18218084	376		0.06	0.03
								chr20	20065714	20068636	2922		0.027	0.04
								chr20	21252106	21256712	4606		0.033	0.032
								chr20	23096760	23181948	85188		0.004	0.048
								chr20	23297790	23301127	3337		0.028	0.048
								chr20	23421068	23424552	3484		0.022	0.056
								chr20	25143473	25157141	13668		0.033	0.05
								chr20	37231477	37238921	7444		0.015	0.035
								chr20	37364921	37408725	43804		0.02	0.083
								chr20	37517920	37530501	12581		-0.007	0.063
								chr20	42044400	42054516	10116		0.006	0.085
								chr20	43922856	43922866	10		0.04	0.03
								chr20	44082608	44082662	54		0.05	0.03
								chr20	44727526	44752045	24519		-0.033	0.04
								chr20	45048452	45049210	758		0.04	0.025
								chr20	46315854	46319814	3960		0.037	0.047
								chr20	47271192	47332290	61098		0.01	0.103
								chr20	47405659	47428021	22362		-0.002	0.038
								chr20	50819431	50822866	3435		0.02	0.041
								chr20	52147306	52151407	4101		0.01	0.04
								chr20	52564278	52571547	7269		0.02	0.038
								chr20	52708251	52880508	172257		0.004	0.059
								chr20	54918783	54919323	540		0.04	0.035
								chr20	55121676	55124214	2538		0.045	0.04
								chr20	55926122	55956208	30086		-0.016	0.087
								chr20	56021533	56064165	42632		0.005	0.078
								chr20	56226150	56251526	25376		-0.004	0.064
								chr20	56295831	56315283	19452		-0.014	0.038
								chr20	56758919	56763999	5080		0.036	0.122
								chr20	57304983	57312069	7086		0.02	0.068
								chr20	57389666	57411763	22097		0.011	0.057
								chr20	57623200	57660568	37368		-0.062	0.081
								chr20	59733531	59884877	151346		-0.001	0.157
								chr20	60057311	60184176	126865		0.007	0.111
								chr20	60481163	60515386	34223		0.003	0.097
								chr21	16421013	16428053	7040		0.025	0.037
								chr21	17207066	17260010	52944		-0.007	0.049
								chr21	26715084	26793314	78230		0.02	0.033
								chr21	32656545	32661864	5319		0.034	0.033
								chr21	32990203	32995288	5085		0.012	0.043
								chr21	33116334	33133299	16965		-0.02	0.096
								chr21	33254762	33261374	6612		0.031	0.05
								chr21	33321239	33328482	7243		0.032	0.044
								chr21	33630103	33650188	20085		-0.006	0.062
								chr21	33979282	34161154	181872		-0.003	0.052
								chr21	34565596	34571852	6256		-0.001	0.046
								chr21	38970441	38979838	9397		0.018	0.047
								chr21	39253097	39261038	7941		0.012	0.035
								chr21	39568087	39589603	21516		-0.041	0.06
								chr21	39713400	39723474	10074		-0.026	0.08
								chr21	40076365	40085114	8749		0.023	0.045
								chr21	40818876	40821426	2550		0.032	0.028
								chr21	43257016	43287330	30314		-0.025	0.09
								chr21	44263286	44263328	42		0.05	0.07
								chr21	45597516	45606350	8834		0.009	0.044
								chr21	46200416	46207952	7536		0.012	0.058
								chr22	19503179	19504949	1770		0.025	0.035
								chr22	22351461	22360435	8974		0.037	0.041
								chr22	23500156	23511164	11008		0.002	0.069
								chr22	23648150	23666986	18836		0.113	0.137
								chr22	26827660	26836816	9156		0.014	0.053
								chr22	27163582	27189193	25611		-0.017	0.061
								chr22	27807268	27831056	23788		0.006	0.069
								chr22	27890068	27916962	26894		0.001	0.055
								chr22	32382552	32394941	12389		-0.025	0.071
								chr22	32838445	32881318	42873		0.006	0.063
								chr22	33250306	33262835	12529		0.019	0.056
								chr22	43575945	43585004	9059		-0.004	0.11
								chr22	44274260	44288627	14367		-0.018	0.094
								chr22	45126443	45135928	9485		0.04	0.095
								chr22	45491430	45497477	6047		0.011	0.041
								chr22	46779296	46780236	940		0.045	0.035
