# Supplementary material for: Nucleolus association of chromosomal domains is largely maintained in cellular senescence despite massive nuclear reorganisation
Source: PLoS One. 2017 Jun 2;12(6):e0178821. doi: 10.1371/journal.pone.0178821 (PMC5456395; doi:10.1371/journal.pone.0178821)
Supplement: S5 Table — (XLSX) [file pone.0178821.s018.xlsx]

## Sheet: CHROMATIN REMODELLING
CHROMATIN_REMODELLING
> Genes encoding ATPase and regulatory subunits of chromatin remodelling complexes (CRC). CRC genes were selected based on Clapier and Cairns, 2009, Annu. Rev. Biochem. 78:273-304. and Narlikar et al., 2013, Cell 154:490-503. CECR2 (Banting et al., 2005, Hum Mol Genet. 14:513-24.) was added to the CRC genes. The geneset was compiled in July 2015 by Attila Németh.
SMARCA5
SMARCA1
BAZ1A
BAZ1B
BAZ2A
BAZ2B
BPTF
CHRAC1
POLE3
RSF1
RBBP4
RBBP7
CECR2
SMARCA2
SMARCA4
ARID1A
ARID2
PBRM1
SMARCC1
SMARCC2
SMARCD1
SMARCD2
SMARCD3
SMARCB1
SMARCE1
ACTL6A
ACTL6B
ACTB
CHD1
CHD2
CHD3
CHD4
CHD5
CHD6
CHD7
CHD8
CHD9
CHD1L
MBD3
MTA1
MTA2
MTA3
HDAC1
HDAC2
GATAD2A
GATAD2B
HELLS
INO80
INO80B
INO80C
RUVBL1
RUVBL2
ACTR5
ACTR8
INO80D
INO80E
TFPT
NFRKB
MCRS1
UCHL5
SRCAP
ACTR6
ZNHIT1
YEATS4
DMAP1
VPS72
EP400
BRD8
TRRAP
KAT5
MORF4L1
MORF4L2
MEAF6
MRGBP
EPC1
EPC2
ING3
SMARCAD1
RAD54B
RAD54L
RAD54L2
ATRX
DAXX
ERCC6
ERCC6L
ERCC6L2
HLTF
TTF2
SHPRH
BTAF1
SMARCAL1

## Sheet: HISTONE CHAPERONES
HISTONE_CHAPERONES
> Genes encoding histone chaperones regulating chromatin assembly and disassembly. Histone chaperone genes were listed according to Gurard-Levin et al., 2014, Annu. Rev. Biochem. 83:487-517. The geneset was compiled in July 2015 by Attila Németh.
ASF1A
ASF1B
CHAF1A
CHAF1B
HIRA
CABIN1
UBN1
HJURP
NASP
SUPT6H
SSRP1
SUPT16H
HIRIP3
NAP1L1
NAP1L2
NAP1L3
NAP1L4
NAP1L5
TSPYL2
SET
NCL
NPM1
NPM2
NPM3

## Sheet: HISTONE MODIFYING ENZYMES
HISTONE_MODIFYING_ENZYMES
> Genes encoding histone modifying enzymes. Histone acetlytransferases, deacetylases, methyltransferases and demethylases were listed according to Arrowsmith et al., 2012, Nat Rev Drug Discov. 11:384-400. Histone kinases and ubiquitinating enzymes were listed according to Kouzarides, 2007, Cell 131:822. Note that several enzymes don't have known histone substrate. The geneset was compiled in July…
HAT1
TAF1
TAF1L
GTF3C4
KAT5
KAT8
KAT7
KAT6A
KAT6B
KAT2A
KAT2B
ELP3
NCOA1
NCOA3
CLOCK
CREBBP
EP300
ATAT1
HDAC1
HDAC2
HDAC3
HDAC8
HDAC11
HDAC4
HDAC5
HDAC7
HDAC9
HDAC6
HDAC10
SIRT1
SIRT2
SIRT3
SIRT4
SIRT5
SIRT6
SIRT7
SUV39H1
SUV39H2
EHMT1
EHMT2
SETDB1
SETDB2
SETMAR
SETD1A
SETD1B
KMT2A
KMT2D
KMT2C
KMT2B
EZH1
EZH2
SETD2
SETD5
KMT2E
ASH1L
NSD1
WHSC1
WHSC1L1
SETD8
SETD7
SUV420H1
SUV420H2
SETD3
SETD4
SETD6
SMYD1
SMYD2
SMYD3
SMYD4
SMYD5
CARM1
PRMT1
PRMT2
PRMT3
PRMT5
PRMT6
PRMT7
PRMT8
DOT1L
PRDM1
PRDM2
PRDM4
PRDM5
PRDM6
PRDM7
PRDM8
PRDM9
PRDM10
PRDM11
PRDM12
PRDM13
PRDM14
PRDM15
PRDM16
MECOM
KDM1A
KDM1B
KDM4A
KDM4B
KDM4C
KDM4D
KDM4E
KDM5A
KDM5B
KDM5C
KDM5D
JARID2
KDM6A
KDM6B
UTY
PHF2
PHF8
KDM7A
KDM2A
KDM2B
FBXL19
KDM3A
KDM3B
KDM8
C14orf169
MINA
GSG2
AURKB
RPS6KA5
RPS6KA4
CSNK2A1
STK4
BMI1
RING1
RNF20
RNF40
UBE2E1

## Sheet: DNA MODIFICATION
DNA_MODIFICATION
> Genes encoding DNA modifying enzymes and proteins that bind modified DNA. DNA modifying enzymes were listed according to Klose and Bird, 2005, Trends Biochem Sci. 31:89-97. and Kohli and Zhang, 2013, Nature 502:472-9. Modified DNA binding factors were listed based on Buck-Koehntop and Defossez, 2013, Epigenetics 8:131-7. The geneset was compiled in July 2015 by Attila Németh.
DNMT1
DNMT3A
DNMT3B
DNMT3L
TET1
TET2
TET3
TDG
MECP2
MBD1
MBD2
MBD4
UHRF1
UHRF2
ZBTB33
ZBTB4
ZBTB38
ZFP57
