# Supplementary material for: Nucleolus association of chromosomal domains is largely maintained in cellular senescence despite massive nuclear reorganisation
Source: PLoS One. 2017 Jun 2;12(6):e0178821. doi: 10.1371/journal.pone.0178821 (PMC5456395; doi:10.1371/journal.pone.0178821)
Supplement: S6 Table — (XLSX) [file pone.0178821.s019.xlsx]

## Sheet: Blatt1
Primers were selected using the "qPrimerDepot - A quantitative real time PCR primer database" (http://primerdepot.nci.nih.gov)
BAZ2A		Gene Name: BAZ2A RefSeq ID: NM_013449 Chromosome: chr12 Strand: -
		Transcription: 55316417-55275646 Number of introns: 29
		Right primer sequence: TGAGGAAGGAGAGGGTTTCA Position: 241 Length: 20 GC%: 50 Tm: 59.773
		Left primer sequence: CCAAGGACAGTGAGGAGCTG Position: 93 Length: 20 GC%: 60 Tm: 60.997
		cDNA amplicon size:149 Estimated genomic amplicon size:18803 in silico PCR
BAZ1B		Gene Name: BAZ1A RefSeq ID: NM_013448 Chromosome: chr14 Strand: -
		Transcription: 34414604-34291689 Number of introns: 26
		Right primer sequence: TGTGATGGAGGGAGGACTTC Position: 188 Length: 20 GC%: 55 Tm: 60.048
		Left primer sequence: ATCGTTCGCGCTTACATGA Position: 47 Length: 19 GC%: 47.368 Tm: 60.381
		cDNA amplicon size:142 Estimated genomic amplicon size:36029 in silico PCR
ERCC6		Gene Name: ERCC6 RefSeq ID: NM_000124 Chromosome: chr10 Strand: -
		Transcription: 50417078-50336714 Number of introns: 20
		Right primer sequence: CCTCCAGCTTCAGACGTTTC Position: 202 Length: 20 GC%: 55 Tm: 59.989
		Left primer sequence: CCGAGATGATGGAGATGAAGA Position: 108 Length: 21 GC%: 47.619 Tm: 60.165
		cDNA amplicon size:95 Estimated genomic amplicon size:18115 in silico PCR
CHD4		Gene Name: CHD4 RefSeq ID: NM_001273 Chromosome: chr12 Strand: -
		Transcription: 6586812-6549509 Number of introns: 39
		Right primer sequence: CAGCTGTTCCTCAATCACCA Position: 185 Length: 20 GC%: 50 Tm: 59.831
		Left primer sequence: TCAAGGGTGAAATGAACCGT Position: 82 Length: 20 GC%: 45 Tm: 60.353
		cDNA amplicon size:104 Estimated genomic amplicon size:4619 in silico PCR
CHD7		Gene Name: CHD7 RefSeq ID: NM_017780 Chromosome: chr8 Strand: +
		Transcription: 61753892-61942017 Number of introns: 37
		Right primer sequence: TGTTTGCCCTCAAAGCCTAT Position: 256 Length: 20 GC%: 45 Tm: 59.708
		Left primer sequence: CACTAGGCAGCGGAGGAG Position: 119 Length: 18 GC%: 66.667 Tm: 59.676
		cDNA amplicon size:138 Estimated genomic amplicon size:62314 in silico PCR
ATRX		Gene Name: ATRX RefSeq ID: NM_000489 Chromosome: chrX Strand: -
		Transcription: 76847847-76567335 Number of introns: 34
		Right primer sequence: GTCATGAAGCTTCTGCACCA Position: 189 Length: 20 GC%: 50 Tm: 59.992
		Left primer sequence: CAATCACAGAAGCCGACAAG Position: 94 Length: 20 GC%: 50 Tm: 59.44
		cDNA amplicon size:96 Estimated genomic amplicon size:68843 in silico PCR
CHAF1A		Gene Name: CHAF1A RefSeq ID: NM_005483 Chromosome: chr19 Strand: +
		Transcription: 4353659-4394394 Number of introns: 14
		Right primer sequence: GGGACATCCACGATCATACA Position: 235 Length: 20 GC%: 50 Tm: 59.17
		Left primer sequence: AATTCATGAAGAAGCGCAGG Position: 118 Length: 20 GC%: 45 Tm: 60.352
		cDNA amplicon size:118 Estimated genomic amplicon size:8823 in silico PCR
NCL		Gene Name: NCL RefSeq ID: NM_005381 Chromosome: chr2 Strand: -
		Transcription: 232154710-232144964 Number of introns: 13
		Right primer sequence: AGCAGCCTTCTTGCCTTTCT Position: 185 Length: 20 GC%: 50 Tm: 60.65
		Left primer sequence: CCAAGAAAATGGCTCCTCCT Position: 55 Length: 20 GC%: 50 Tm: 60.569
		cDNA amplicon size:131 Estimated genomic amplicon size:1313 in silico PCR
NPM1		Gene Name: NPM1 RefSeq ID: NM_002520 Chromosome: chr5 Strand: +
		Transcription: 170747461-170770492 Number of introns: 10
		Right primer sequence: GGCGCTTTTTCTTCAGCTT Position: 197 Length: 19 GC%: 47.368 Tm: 59.722
		Left primer sequence: GGTCTGCCCCTGGAGGT Position: 50 Length: 17 GC%: 70.588 Tm: 61.073
		cDNA amplicon size:148 Estimated genomic amplicon size:7322 in silico PCR
NPM3		Gene Name: NPM3 RefSeq ID: NM_006993 Chromosome: chr10 Strand: -
		Transcription: 103533148-103531072 Number of introns: 5
		Right primer sequence: TGTCCTCTTCCTCTTCCTCG Position: 203 Length: 20 GC%: 55 Tm: 59.525
		Left primer sequence: GGATGACTTCCAGCTCCAAC Position: 64 Length: 20 GC%: 55 Tm: 59.661
		cDNA amplicon size:140 Estimated genomic amplicon size:543 in silico PCR
									Table S6 page 1 of 2
DNMT1		Gene Name: DNMT1 RefSeq ID: NM_001379 Chromosome: chr19 Strand: -
		Transcription: 10166811-10105022 Number of introns: 39
		Right primer sequence: TCCTTCACACATTCCTTTTCTGT Position: 201 Length: 23 GC%: 39.13 Tm: 60.026
		Left primer sequence: CTGCTGAAGCCTCCGAGAT Position: 54 Length: 19 GC%: 57.895 Tm: 60.65
		cDNA amplicon size:148 Estimated genomic amplicon size:12890 in silico PCR
DNMT3B		Gene Name: DNMT3B RefSeq ID: NM_006892 Chromosome: chr20 Strand: +
		Transcription: 30813851-30860822 Number of introns: 22
		Right primer sequence: GCTTTCTGAACGAGTCCTGG Position: 245 Length: 20 GC%: 55 Tm: 59.989
		Left primer sequence: GGGAGGTGTCCAGTCTGCTA Position: 118 Length: 20 GC%: 60 Tm: 60.261
		cDNA amplicon size:128 Estimated genomic amplicon size:3471 in silico PCR
KAT2B		Gene Name: PCAF RefSeq ID: NM_003884 Chromosome: chr3 Strand: +
		Transcription: 20056527-20170898 Number of introns: 17
		Right primer sequence: GGTGAGGGGTTAGGGTTTTT Position: 199 Length: 20 GC%: 50 Tm: 59.191
		Left primer sequence: GGCCAAGAAACTGGAGAAACT Position: 107 Length: 21 GC%: 47.619 Tm: 59.743
		cDNA amplicon size:93 Estimated genomic amplicon size:31645 in silico PCR
HDAC2		Gene Name: HDAC2 RefSeq ID: NM_001527 Chromosome: chr6 Strand: -
		Transcription: 114398967-114368619 Number of introns: 13
		Right primer sequence: ATGAGGCTTCATGGGATGAC Position: 201 Length: 20 GC%: 50 Tm: 59.893
		Left primer sequence: ATGGCGTACAGTCAAGGAGG Position: 100 Length: 20 GC%: 55 Tm: 60.134
		cDNA amplicon size:102 Estimated genomic amplicon size:10940 in silico PCR
SUV39H1		Gene Name: SUV39H1 RefSeq ID: NM_003173 Chromosome: chrX Strand: +
		Transcription: 48311380-48323651 Number of introns: 5
		Right primer sequence: CTGACGGTCGTAGATCTGGC Position: 200 Length: 20 GC%: 60 Tm: 60.823
		Left primer sequence: ATTCGCAAGAACAGCTTCGT Position: 111 Length: 20 GC%: 45 Tm: 60.022
		cDNA amplicon size:90 Estimated genomic amplicon size:5601 in silico PCR
PRMT5		Gene Name: SKB1 RefSeq ID: NM_006109 Chromosome: chr14 Strand: -
		Transcription: 22468501-22459578 Number of introns: 16
		Right primer sequence: CCTTCTTGGAATTGCTGCAT Position: 219 Length: 20 GC%: 45 Tm: 60.214
		Left primer sequence: TCTCATGGTTTCCCATCCTC Position: 118 Length: 20 GC%: 50 Tm: 59.862
		cDNA amplicon size:102 Estimated genomic amplicon size:1221 in silico PCR
KDM2B		Gene Name: FBXL10 RefSeq ID: NM_032590 Chromosome: chr12 Strand: -
		Transcription: 120481609-120329621 Number of introns: 22
		Right primer sequence: AGCTCCTGCCGTTGTCC Position: 233 Length: 17 GC%: 64.706 Tm: 59.927
		Left primer sequence: TGGCCAAAGAAGACTCCAAA Position: 129 Length: 20 GC%: 45 Tm: 60.745
		cDNA amplicon size:105 Estimated genomic amplicon size:41339 in silico PCR
PSG4		Gene Name: PSG4 RefSeq ID: NM_002780 Chromosome: chr19 Strand: -
		Transcription: 48401630-48388695 Number of introns: 5
		Right primer sequence: CCTGGGATTTAAGTTGCTGC Position: 196 Length: 20 GC%: 50 Tm: 59.708
		Left primer sequence: CGATGGGACTGGAGGAGTAA Position: 103 Length: 20 GC%: 55 Tm: 60.065
		cDNA amplicon size:94 Estimated genomic amplicon size:5704 in silico PCR
LMNB1		Gene Name: LMNB1 RefSeq ID: NM_005573 Chromosome: chr5 Strand: +
		Transcription: 126140731-126200608 Number of introns: 10
		Right primer sequence: TTCTCGAAGCTTGATCTGGG Position: 201 Length: 20 GC%: 50 Tm: 60.474
		Left primer sequence: GATCGAGCTGGGCAAGTG Position: 102 Length: 18 GC%: 61.111 Tm: 60.52
		cDNA amplicon size:100 Estimated genomic amplicon size:27008 in silico PCR
TFRC		Gene Name: TFRC RefSeq ID: NM_003234 Chromosome: chr3 Strand: -
		Transcription: 197297251-197264659 Number of introns: 18
		Right primer sequence: CAATGGTTCTCCACCAAACA Position: 226 Length: 20 GC%: 45 Tm: 59.389
		Left primer sequence: GAGCCTGTGGGGAAGGG Position: 105 Length: 17 GC%: 70.588 Tm: 61.627
		cDNA amplicon size:122 Estimated genomic amplicon size:4830 in silico PCR
SMARCA1		Gene Name: SMARCA1 RefSeq ID: NM_003069 Chromosome: chrX Strand: -
		Transcription: 128382976-128306012 Number of introns: 24
		Right primer sequence: TGAAATCAGAGTGTTACAGCGTC Position: 182 Length: 23 GC%: 43.478 Tm: 59.438
		Left primer sequence: GTGTGTACGAAATGCTCCCC Position: 89 Length: 20 GC%: 55 Tm: 60.384
		cDNA amplicon size:94 Estimated genomic amplicon size:17170 in silico PCR
									Table S6 page 2 of 2
